# Supplementary material for: Brain transcriptome of gobies inhabiting natural CO2 seeps reveal acclimation strategies to long‐term acidification
Source: Evol Appl. 2023 Jun 29;16(7):1345–58. doi: 10.1111/eva.13574 (PMC10363848; doi:10.1111/eva.13574)
Supplement: Supplementary file 6 — Table S1. [file EVA-16-1345-s005.xlsx]

## Sheet: Table S1
Table S1: The total length and estimated age of the 16 Gobius incognitus samples collected from the CO2 seep in Levante Bay, Vulcano Island, Italy and a nearby contol area . The age of the individuals are estimated from their length using the Von Bertalanffy growth function.
Sample code	Total lenght (cm)	Estimated age (yrs)	Condition
GB1_CTRL	3.3	1.63148	control site
GB3_CTRL	5	2.32176	control site
GB4_CTRL	6	2.83204	control site
GB5_CTRL	3.7	1.77847	control site
GB6_CTRL	3.6	1.74096	control site
GB7_CTRL	2.8	1.45849	control site
GB8_CTRL	5.8	2.72176	control site
GB9_CTRL	5.2	2.41622	control site
GB1_LPH	5.8	2.72176	CO2 seep site
GB3_LPH	3.2	1.59597	CO2 seep site
GB4_LPH	3	1.52634	CO2 seep site
GB5_LPH	4	1.89432	CO2 seep site
GB6_LPH	4.6	2.14242	CO2 seep site
GB9_LPH	4.1	1.93409	CO2 seep site
GB10_LPH	3.8	1.81653	CO2 seep site
GB11_LPH	4.3	2.01547	CO2 seep site
Average	4.2625	2.03426

## Sheet: Table S2
Table S2: Number of RNA-seq read pairs retained in each sample after each quality filtering process.
Sample code	Condition	Raw read pairs	Read pairs after trimming	Read pairs after kraken	Read pairs after filter illumina	Read pairs after SILVA	% read pairs used for de novo assembly
GB1_CTRL	control site	31480256	30455789	29871880	29839735	26504475	84.194
GB3_CTRL	control site	38431800	37325117	36399209	36365855	31254077	81.3235
GB4_CTRL	control site	32062204	31093709	30435430	30407749	26456842	82.5172
GB5_CTRL	control site	35538014	34574538	33614029	33583473	27907065	78.5274
GB6_CTRL	control site	37485811	36423005	32821428	32789556	27233085	72.649
GB7_CTRL	control site	32574406	31648937	30730538	30702913	25263523	77.5564
GB8_CTRL	control site	34752742	33758002	32903432	32871897	27753775	79.8607
GB9_CTRL	control site	30501171	29671168	28847118	28821333	24063062	78.8923
GB1_LPH	CO2 seep site	36319672	35357561	34422576	34393780	28930403	79.6549
GB3_LPH	CO2 seep site	29210161	28445220	27407585	27383278	21457523	73.4591
GB4_LPH	CO2 seep site	31926252	30990947	29882369	29852672	23548485	73.759
GB5_LPH	CO2 seep site	35734149	34667287	33844450	33812314	29075583	81.3664
GB6_LPH	CO2 seep site	31722893	30748033	29917902	29889396	24935682	78.6047
GB9_LPH	CO2 seep site	30559593	29691272	28891488	28863439	24195626	79.1752
GB10_LPH	CO2 seep site	33366390	32376313	31501938	31471060	26382745	79.0698
GB11_LPH	CO2 seep site	30040897	29261590	28361463	28336440	23262750	77.4369
Average		3.32317e+07	3.22805e+07	3.12408e+07	3.12116e+07	2.6139e+07	78.6571
Total		531706411	516488488	499852835	499384890	418224701	78.6571
Standard deviation		2.80933e+06	2.72901e+06	2.51776e+06	2.51565e+06	2.54302e+06

## Sheet: Table S3
Table S3: Summary of various metrics of the de novo transcriptome assembly of Gobius incognitus
No. of contigs in the final assembly	43349
Total No. of assembled bases	92936207
Mean transcript length	2143.91
Longest transcript	36935
Shortest transcript	216
N50	3545
L50	7998
No. of transcripts > 500 bp	35825
No. of transcripts > 1000 bp	26341
Blast hits to Neogobius melanostomus	33415
Blast hits to the Swiss-prot database	24454
No. of contigs annotated with GO terms	24875

## Sheet: Table S4
Table S4: Functional annotation information for the de novo assembled transcriptome of Gobius incognitus. Annotation was done by blasting (BLASTX) the transcriptome against the UniprotKB/SwissProt Release 2021_01 database followed by Gene Ontology mapping and annotation using OmicsBox v1.4.11. The transcriptome was also blasted (TBLASTX) against the cDNA sequence of Neogobius melanostomus obtaine…
Transcript_ID	Ensembl_ID	SeqName	Description	Length	X.Hits	e.Value	sim.mean	X.GO	GO.IDs	GO.Names	Enzyme.Codes	Enzyme.Names	InterPro.IDs	InterPro.GO.IDs	InterPro.GO.Names
Cluster-0.0	ENSNMLT00000031324.1	Cluster-0.0_TRINITY_DN168069_c0_g1_i2_1_1-404	ARRD3_RATArrestin domain-containing protein 3 OS=Rattus norvegicus OX=10116 GN=Arrdc3 PE=2 SV=1	403	8	3.85e-15	52.1	8	P:GO:0019222; P:GO:0048513; P:GO:0050794; P:GO:0051241; P:GO:0065008; F:GO:0005515; C:GO:0005768; C:GO:0016020	P:regulation of metabolic process; P:animal organ development; P:regulation of cellular process; P:negative regulation of multicellular organismal process; P:regulation of biological quality; F:protein binding; C:endosome; C:membrane			IPR014752 (G3DSA:2.60.40.GENE3D); IPR011021 (PFAM); PTHR11188:SF135 (PANTHER); PTHR11188 (PANTHER); IPR014756 (SUPERFAMILY)	no GO terms	no GO terms
Cluster-1.0	ENSNMLT00000019865.1	Cluster-1.0_TRINITY_DN175055_c0_g1_i2_1_1-310	TS1R2_HUMANTaste receptor type 1 member 2 OS=Homo sapiens OX=9606 GN=TAS1R2 PE=3 SV=2	309	17	7.05e-11	60.82	10	P:GO:0001582; P:GO:0007186; P:GO:0032467; P:GO:0050917; F:GO:0004930; F:GO:0005515; F:GO:0033041; C:GO:0005886; C:GO:0016021; C:GO:1903767	P:detection of chemical stimulus involved in sensory perception of sweet taste; P:G protein-coupled receptor signaling pathway; P:positive regulation of cytokinesis; P:sensory perception of umami taste; F:G protein-coupled receptor activity; F:protein binding; F:sweet taste receptor activity; C:plasma membrane; C:integral component of membrane; C:sweet taste receptor complex			G3DSA:3.40.50.2300 (GENE3D); IPR001828 (PFAM); G3DSA:3.40.50.2300 (GENE3D); PTHR24061:SF441 (PANTHER); IPR000068 (PANTHER); IPR028082 (SUPERFAMILY)	P:GO:0007186; F:GO:0004930; C:GO:0016021	P:G protein-coupled receptor signaling pathway; F:G protein-coupled receptor activity; C:integral component of membrane
Cluster-10.0	NA	Cluster-10.0_TRINITY_DN225360_c0_g1_i1_1_1-545	RDRP_BTV10RNA-directed RNA polymerase OS=Bluetongue virus 10 (isolate USA) OX=10900 GN=Segment-1 PE=3 SV=1	544	1	5.75e-06	50	3	P:GO:0006351; F:GO:0003723; F:GO:0003968	P:transcription, DNA-templated; F:RNA binding; F:RNA-directed 5'-3' RNA polymerase activity			IPR008723 (PFAM)	P:GO:0006351; F:GO:0003723; F:GO:0003968	P:transcription, DNA-templated; F:RNA binding; F:RNA-directed 5'-3' RNA polymerase activity
Cluster-100.0	ENSNMLT00000030569.1	Cluster-100.0_TRINITY_DN262632_c0_g1_i1_1_1-421	NA	420	NA	NA	NA	NA					no IPS match	no IPS match	no IPS match
Cluster-1000.0	NA	Cluster-1000.0_TRINITY_DN281940_c0_g1_i1_1_1-306	NA	305	NA	NA	NA	NA					mobidb-lite (MOBIDB_LITE); mobidb-lite (MOBIDB_LITE); mobidb-lite (MOBIDB_LITE)	no GO terms	no GO terms
Cluster-10000.0	ENSNMLT00000009147.1	Cluster-10000.0_CL8553Contig1_1_1-3376	DNM3B_HUMANDNA (cytosine-5)-methyltransferase 3B OS=Homo sapiens OX=9606 GN=DNMT3B PE=1 SV=1	3375	15	1.66e-170	67.53	64	P:GO:0000122; P:GO:0000278; P:GO:0001701; P:GO:0001890; P:GO:0006346; P:GO:0006349; P:GO:0007129; P:GO:0007141; P:GO:0007283; P:GO:0007568; P:GO:0009408; P:GO:0009636; P:GO:0010212; P:GO:0010216; P:GO:0010288; P:GO:0010529; P:GO:0010628; P:GO:0010942; P:GO:0014823; P:GO:0031000; P:GO:0031503; P:GO:0032355; P:GO:0033189; P:GO:0042220; P:GO:0042493; P:GO:0043045; P:GO:0043046; P:GO:0044027; P:GO:00…	P:negative regulation of transcription by RNA polymerase II; P:mitotic cell cycle; P:in utero embryonic development; P:placenta development; P:DNA methylation-dependent heterochromatin assembly; P:regulation of gene expression by genetic imprinting; P:homologous chromosome pairing at meiosis; P:male meiosis I; P:spermatogenesis; P:aging; P:response to heat; P:response to toxic substance; P:respon…	EC:2.1; EC:2.1.1.37; EC:2; EC:2.1.1	Transferring one-carbon groups; DNA (cytosine-5-)-methyltransferase; Transferases; Transferring one-carbon groups	G3DSA:2.20.70.90 (GENE3D); IPR001525 (PFAM); G3DSA:3.40.50.150 (GENE3D); mobidb-lite (MOBIDB_LITE); mobidb-lite (MOBIDB_LITE); PTHR23068:SF33 (PANTHER); PTHR23068 (PANTHER); IPR018117 (PROSITE_PATTERNS); IPR001525 (PROSITE_PROFILES); IPR029063 (SUPERFAMILY)	F:GO:0008168	F:methyltransferase activity
Cluster-10001.0	ENSNMLT00000015297.1	Cluster-10001.0_TRINITY_DN19057_c0_g1_i1_1_1-988	NA	987	NA	NA	NA	NA					no IPS match	no IPS match	no IPS match
Cluster-10002.0	ENSNMLT00000015694.1	Cluster-10002.0_TRINITY_DN16758_c0_g3_i1_1_1-3609	FTO_XENLAAlpha-ketoglutarate-dependent dioxygenase FTO OS=Xenopus laevis OX=8355 GN=fto PE=2 SV=1	3608	6	6.04e-74	66.72	20	P:GO:0001659; P:GO:0006307; P:GO:0010883; P:GO:0035552; P:GO:0035553; P:GO:0040014; P:GO:0042245; P:GO:0044065; P:GO:0060612; P:GO:0061157; P:GO:0070350; P:GO:0090335; F:GO:0005515; F:GO:0008198; F:GO:0035516; F:GO:0043734; F:GO:1990931; F:GO:1990984; C:GO:0005737; C:GO:0016607	P:temperature homeostasis; P:DNA dealkylation involved in DNA repair; P:regulation of lipid storage; P:oxidative single-stranded DNA demethylation; P:oxidative single-stranded RNA demethylation; P:regulation of multicellular organism growth; P:RNA repair; P:regulation of respiratory system process; P:adipose tissue development; P:mRNA destabilization; P:regulation of white fat cell proliferation;…	EC:1.14.11; EC:1; EC:1.14	Acting on paired donors, with incorporation or reduction of molecular oxygen. The oxygen incorporated need not be derived from O(2); Oxidoreductases; Acting on paired donors, with incorporation or reduction of molecular oxygen. The oxygen incorporated need not be derived from O(2)	IPR024367 (PFAM); IPR024366 (PFAM); IPR037151 (G3DSA:2.60.120.GENE3D); IPR038413 (G3DSA:1.20.58.GENE3D); IPR032868 (PANTHER)	P:GO:0006307; P:GO:0035552; P:GO:0035553; P:GO:0040014; P:GO:0042245; F:GO:0035515; F:GO:0035516	P:DNA dealkylation involved in DNA repair; P:oxidative single-stranded DNA demethylation; P:oxidative single-stranded RNA demethylation; P:regulation of multicellular organism growth; P:RNA repair; F:oxidative RNA demethylase activity; F:oxidative DNA demethylase activity
Cluster-10003.0	NA	Cluster-10003.0_TRINITY_DN302370_c0_g1_i1_1_1-542	NA	541	NA	NA	NA	NA					no IPS match	no IPS match	no IPS match
Cluster-10004.0	ENSNMLT00000047525.1	Cluster-10004.0_TRINITY_DN47823_c0_g1_i4_1_1-2727	NA	2726	NA	NA	NA	NA					G3DSA:3.30.160.60 (GENE3D); mobidb-lite (MOBIDB_LITE); mobidb-lite (MOBIDB_LITE); IPR013087 (PROSITE_PATTERNS); IPR013087 (PROSITE_PROFILES)	no GO terms	no GO terms
Cluster-10005.0	NA	Cluster-10005.0_TRINITY_DN137455_c0_g1_i1_1_1-802	NA	801	NA	NA	NA	NA					no IPS match	no IPS match	no IPS match
Cluster-10006.0	NA	Cluster-10006.0_TRINITY_DN8654_c8_g1_i1_1_1-440	NA	439	NA	NA	NA	NA					no IPS match	no IPS match	no IPS match
Cluster-10007.0	ENSNMLT00000047486.1	Cluster-10007.0_TRINITY_DN4333_c0_g1_i1_1_1-1402	FOXD2_XENLAForkhead box protein D2 OS=Xenopus laevis OX=8355 GN=foxd2 PE=2 SV=1	1401	20	9.17e-82	75.89	31	P:GO:0000122; P:GO:0001707; P:GO:0001755; P:GO:0001829; P:GO:0001840; P:GO:0001892; P:GO:0007398; P:GO:0007411; P:GO:0009953; P:GO:0010628; P:GO:0014034; P:GO:0030336; P:GO:0030513; P:GO:0030900; P:GO:0032275; P:GO:0035019; P:GO:0045944; P:GO:0050768; P:GO:0050769; P:GO:0060678; P:GO:0072076; P:GO:0072210; P:GO:0072267; P:GO:0090184; P:GO:1990830; F:GO:0000978; F:GO:0001227; F:GO:0001228; F:GO:00…	P:negative regulation of transcription by RNA polymerase II; P:mesoderm formation; P:neural crest cell migration; P:trophectodermal cell differentiation; P:neural plate development; P:embryonic placenta development; P:ectoderm development; P:axon guidance; P:dorsal/ventral pattern formation; P:positive regulation of gene expression; P:neural crest cell fate commitment; P:negative regulation of ce…			IPR001766 (PRINTS); IPR036388 (G3DSA:1.10.10.GENE3D); IPR001766 (PFAM); mobidb-lite (MOBIDB_LITE); mobidb-lite (MOBIDB_LITE); mobidb-lite (MOBIDB_LITE); mobidb-lite (MOBIDB_LITE); mobidb-lite (MOBIDB_LITE); PTHR11829 (PANTHER); PTHR11829:SF348 (PANTHER); PTHR11829:SF348 (PANTHER); PTHR11829:SF348 (PANTHER); PTHR11829 (PANTHER); PTHR11829 (PANTHER); IPR018122 (PROSITE_PATTERNS); IPR030456 (PROSITE…	P:GO:0006355; F:GO:0003700; F:GO:0043565	P:regulation of transcription, DNA-templated; F:DNA-binding transcription factor activity; F:sequence-specific DNA binding
Cluster-10008.0	ENSNMLT00000022466.1	Cluster-10008.0_TRINITY_DN12852_c0_g2_i3_1_1-528	NA	527	NA	NA	NA	NA					no IPS match	no IPS match	no IPS match
Cluster-10009.0	ENSNMLT00000023907.1	Cluster-10009.0_CL23269Contig1_1_1-770	NA	769	NA	NA	NA	NA					no IPS match	no IPS match	no IPS match
Cluster-10009.1	ENSNMLT00000005662.1	Cluster-10009.1_TRINITY_DN11220_c0_g1_i5_1_1-357	NA	356	NA	NA	NA	NA					no IPS match	no IPS match	no IPS match
Cluster-10009.2	ENSNMLT00000011020.1	Cluster-10009.2_TRINITY_DN11220_c0_g1_i10_1_1-702	NA	701	NA	NA	NA	NA					no IPS match	no IPS match	no IPS match
Cluster-10009.3	ENSNMLT00000005662.1	Cluster-10009.3_TRINITY_DN11220_c0_g1_i6_1_1-345	NA	344	NA	NA	NA	NA					no IPS match	no IPS match	no IPS match
Cluster-10009.4	ENSNMLT00000006887.1	Cluster-10009.4_SCL2003Contig1_1_1-2731	NA	2730	NA	NA	NA	NA					mobidb-lite (MOBIDB_LITE); mobidb-lite (MOBIDB_LITE); mobidb-lite (MOBIDB_LITE); mobidb-lite (MOBIDB_LITE); mobidb-lite (MOBIDB_LITE); mobidb-lite (MOBIDB_LITE)	no GO terms	no GO terms
Cluster-10009.5	ENSNMLT00000023907.1	Cluster-10009.5_TRINITY_DN11220_c0_g1_i1_1_1-360	NA	359	NA	NA	NA	NA					mobidb-lite (MOBIDB_LITE); mobidb-lite (MOBIDB_LITE)	no GO terms	no GO terms
Cluster-1001.0	NA	Cluster-1001.0_TRINITY_DN286109_c0_g1_i1_1_1-621	NA	620	NA	NA	NA	NA					mobidb-lite (MOBIDB_LITE)	no GO terms	no GO terms
Cluster-10010.0	ENSNMLT00000008349.1	Cluster-10010.0_TRINITY_DN19807_c3_g1_i2_1_1-2390	TMM26_HUMANTransmembrane protein 26 OS=Homo sapiens OX=9606 GN=TMEM26 PE=1 SV=1	2389	2	7.08e-57	66.3	5	P:GO:0008150; F:GO:0003674; C:GO:0005575; C:GO:0016020; C:GO:0016021	P:biological_process; F:molecular_function; C:cellular_component; C:membrane; C:integral component of membrane			IPR019169 (PFAM); PTHR22168:SF3 (PANTHER); IPR019169 (PANTHER)	no GO terms	no GO terms
Cluster-10011.0	NA	Cluster-10011.0_TRINITY_DN148355_c0_g1_i1_1_1-813	NA	812	NA	NA	NA	NA					mobidb-lite (MOBIDB_LITE)	no GO terms	no GO terms
Cluster-10012.0	ENSNMLT00000020348.1	Cluster-10012.0_TRINITY_DN91819_c0_g1_i2_1_1-578	NA	577	NA	NA	NA	NA					no IPS match	no IPS match	no IPS match
Cluster-10013.0	ENSNMLT00000000615.1	Cluster-10013.0_TRINITY_DN40239_c0_g1_i2_1_1-3054	NECT1_HUMANNectin-1 OS=Homo sapiens OX=9606 GN=NECTIN1 PE=1 SV=3	3053	20	1e-108	49.25	37	P:GO:0002089; P:GO:0002683; P:GO:0002694; P:GO:0002934; P:GO:0006826; P:GO:0006996; P:GO:0007156; P:GO:0007157; P:GO:0007286; P:GO:0010468; P:GO:0032879; P:GO:0032990; P:GO:0034332; P:GO:0044093; P:GO:0044406; P:GO:0045954; P:GO:0046598; P:GO:0048523; P:GO:0051641; P:GO:0060041; P:GO:0070166; P:GO:0120036; P:GO:1902414; F:GO:0015026; F:GO:0042803; F:GO:0050839; C:GO:0005576; C:GO:0005622; C:GO:00…	P:lens morphogenesis in camera-type eye; P:negative regulation of immune system process; P:regulation of leukocyte activation; P:desmosome organization; P:iron ion transport; P:organelle organization; P:homophilic cell adhesion via plasma membrane adhesion molecules; P:heterophilic cell-cell adhesion via plasma membrane cell adhesion molecules; P:spermatid development; P:regulation of gene expres…			IPR013783 (G3DSA:2.60.40.GENE3D); IPR013162 (PFAM); IPR013106 (PFAM); IPR013783 (G3DSA:2.60.40.GENE3D); IPR013783 (G3DSA:2.60.40.GENE3D); IPR007110 (PFAM); mobidb-lite (MOBIDB_LITE); mobidb-lite (MOBIDB_LITE); mobidb-lite (MOBIDB_LITE); mobidb-lite (MOBIDB_LITE); PTHR23277:SF114 (PANTHER); PTHR23277 (PANTHER); IPR007110 (PROSITE_PROFILES); IPR007110 (PROSITE_PROFILES); IPR007110 (PROSITE_PROFILES…	no GO terms	no GO terms
Cluster-10014.0	ENSNMLT00000033452.1	Cluster-10014.0_CL14118Contig1_1_1-2299	NA	2298	NA	NA	NA	2	P:GO:0015074; F:GO:0003676	P:DNA integration; F:nucleic acid binding			Coil (COILS); IPR036397 (G3DSA:3.30.420.GENE3D); IPR040676 (PFAM); PTHR22955:SF60 (PANTHER); PTHR22955 (PANTHER); IPR001584 (PROSITE_PROFILES); IPR012337 (SUPERFAMILY)	P:GO:0015074; F:GO:0003676	P:DNA integration; F:nucleic acid binding
Cluster-10015.0	ENSNMLT00000012726.1	Cluster-10015.0_TRINITY_DN47779_c0_g1_i3_1_1-5316	MRP2_HUMANCanalicular multispecific organic anion transporter 1 OS=Homo sapiens OX=9606 GN=ABCC2 PE=1 SV=3	5315	20	0	65.55	70	P:GO:0006691; P:GO:0006749; P:GO:0006855; P:GO:0006979; P:GO:0007565; P:GO:0009408; P:GO:0010629; P:GO:0015694; P:GO:0015722; P:GO:0015732; P:GO:0015911; P:GO:0030335; P:GO:0030644; P:GO:0031154; P:GO:0031427; P:GO:0032355; P:GO:0033700; P:GO:0033762; P:GO:0034775; P:GO:0035690; P:GO:0036246; P:GO:0038183; P:GO:0042144; P:GO:0042178; P:GO:0043627; P:GO:0045332; P:GO:0045454; P:GO:0046618; P:GO:00…	P:leukotriene metabolic process; P:glutathione metabolic process; P:drug transmembrane transport; P:response to oxidative stress; P:female pregnancy; P:response to heat; P:negative regulation of gene expression; P:mercury ion transport; P:canalicular bile acid transport; P:prostaglandin transport; P:long-chain fatty acid import across plasma membrane; P:positive regulation of cell migration; P:ce…	EC:7.6.2.3; EC:3.6.1; EC:3.6; EC:3; EC:7.6.2.2; EC:7; EC:7.2.2; EC:7.4.2.5; EC:3.6.1.15	ABC-type glutathione-S-conjugate transporter; Acting on acid anhydrides; Acting on acid anhydrides; Hydrolases; ABC-type xenobiotic transporter; Translocases; Catalysing the translocation of inorganic cations; Bacterial ABC-type protein transporter; Nucleoside-triphosphate phosphatase	IPR003439 (PFAM); IPR003439 (PFAM); IPR005292 (TIGRFAM); IPR011527 (PFAM); IPR036640 (G3DSA:1.20.1560.GENE3D); G3DSA:3.40.50.300 (GENE3D); G3DSA:3.40.50.300 (GENE3D); mobidb-lite (MOBIDB_LITE); mobidb-lite (MOBIDB_LITE); IPR030247 (PTHR24223:PANTHER); PTHR24223 (PANTHER); IPR017871 (PROSITE_PATTERNS); IPR017871 (PROSITE_PATTERNS); IPR011527 (PROSITE_PROFILES); IPR003439 (PROSITE_PROFILES); IPR011…	P:GO:0055085; F:GO:0005524; F:GO:0008514; F:GO:0022857; F:GO:0042626; C:GO:0005887; C:GO:0016021	P:transmembrane transport; F:ATP binding; F:organic anion transmembrane transporter activity; F:transmembrane transporter activity; F:ATPase-coupled transmembrane transporter activity; C:integral component of plasma membrane; C:integral component of membrane
Cluster-10016.0	NA	Cluster-10016.0_CL42278Contig1_1_1-911	NA	910	NA	NA	NA	NA					mobidb-lite (MOBIDB_LITE); mobidb-lite (MOBIDB_LITE); mobidb-lite (MOBIDB_LITE)	no GO terms	no GO terms
Cluster-10017.0	NA	Cluster-10017.0_TRINITY_DN97481_c0_g1_i2_1_1-3435	NA	3434	NA	NA	NA	NA					mobidb-lite (MOBIDB_LITE); mobidb-lite (MOBIDB_LITE); mobidb-lite (MOBIDB_LITE)	no GO terms	no GO terms
Cluster-10018.0	NA	Cluster-10018.0_CL31141Contig1_1_1-1243	NA	1242	NA	NA	NA	NA					mobidb-lite (MOBIDB_LITE)	no GO terms	no GO terms
Cluster-10019.0	ENSNMLT00000013085.1	Cluster-10019.0_TRINITY_DN48270_c0_g1_i3_1_1-1157	NA	1156	NA	NA	NA	NA					no IPS match	no IPS match	no IPS match
Cluster-1002.0	NA	Cluster-1002.0_TRINITY_DN145079_c0_g1_i1_1_1-339	NA	338	NA	NA	NA	NA					no IPS match	no IPS match	no IPS match
Cluster-10020.0	ENSNMLT00000030959.1	Cluster-10020.0_TRINITY_DN1136_c7_g2_i2_1_1-1806	WNT3_HUMANProto-oncogene Wnt-3 OS=Homo sapiens OX=9606 GN=WNT3 PE=1 SV=2	1805	20	0	72.29	134	P:GO:0001658; P:GO:0001701; P:GO:0001819; P:GO:0001837; P:GO:0001838; P:GO:0001947; P:GO:0002092; P:GO:0003136; P:GO:0008585; P:GO:0009267; P:GO:0009880; P:GO:0009948; P:GO:0009950; P:GO:0010387; P:GO:0010629; P:GO:0014033; P:GO:0014858; P:GO:0021527; P:GO:0021766; P:GO:0021846; P:GO:0021874; P:GO:0021904; P:GO:0030198; P:GO:0030237; P:GO:0030325; P:GO:0030336; P:GO:0030501; P:GO:0030509; P:GO:00…	P:branching involved in ureteric bud morphogenesis; P:in utero embryonic development; P:positive regulation of cytokine production; P:epithelial to mesenchymal transition; P:embryonic epithelial tube formation; P:heart looping; P:positive regulation of receptor internalization; P:negative regulation of heart induction by canonical Wnt signaling pathway; P:female gonad development; P:cellular resp…			IPR005817 (PRINTS); IPR009141 (PRINTS); IPR043158 (G3DSA:3.30.2460.GENE3D); IPR005817 (PFAM); IPR005817 (PANTHER); PTHR12027:SF82 (PANTHER); IPR018161 (PROSITE_PATTERNS); cd19335 (CDD)	P:GO:0007275; P:GO:0016055; F:GO:0005102; C:GO:0005576	P:multicellular organism development; P:Wnt signaling pathway; F:signaling receptor binding; C:extracellular region
Cluster-10021.0	ENSNMLT00000001398.1	Cluster-10021.0_TRINITY_DN129402_c0_g1_i1_1_1-1155	NA	1154	NA	NA	NA	NA					no IPS match	no IPS match	no IPS match
Cluster-10022.0	NA	Cluster-10022.0_TRINITY_DN3940_c2_g1_i2_1_1-980	NA	979	NA	NA	NA	NA					no IPS match	no IPS match	no IPS match
Cluster-10023.0	NA	Cluster-10023.0_TRINITY_DN111582_c0_g1_i1_1_1-1452	NA	1451	NA	NA	NA	NA					no IPS match	no IPS match	no IPS match
Cluster-10024.0	ENSNMLT00000027213.1	Cluster-10024.0_CL30055Contig1_1_1-475	NA	474	NA	NA	NA	NA					Coil (COILS); mobidb-lite (MOBIDB_LITE); mobidb-lite (MOBIDB_LITE); mobidb-lite (MOBIDB_LITE)	no GO terms	no GO terms
Cluster-10025.0	ENSNMLT00000002307.1	Cluster-10025.0_TRINITY_DN20019_c1_g1_i5_1_1-2606	PAR3_BOVINProteinase-activated receptor 3 OS=Bos taurus OX=9913 GN=F2RL2 PE=2 SV=1	2605	20	7.05e-45	52.13	40	P:GO:0001819; P:GO:0002888; P:GO:0003093; P:GO:0006954; P:GO:0006955; P:GO:0007200; P:GO:0009968; P:GO:0030154; P:GO:0030193; P:GO:0030335; P:GO:0032270; P:GO:0032642; P:GO:0034123; P:GO:0034139; P:GO:0034330; P:GO:0043067; P:GO:0043122; P:GO:0043410; P:GO:0045321; P:GO:0045893; P:GO:0046328; P:GO:0048856; P:GO:0050921; P:GO:0051130; P:GO:0051241; P:GO:0051281; P:GO:0051345; P:GO:0060627; P:GO:00…	P:positive regulation of cytokine production; P:positive regulation of myeloid leukocyte mediated immunity; P:regulation of glomerular filtration; P:inflammatory response; P:immune response; P:phospholipase C-activating G protein-coupled receptor signaling pathway; P:negative regulation of signal transduction; P:cell differentiation; P:regulation of blood coagulation; P:positive regulation of cel…			IPR003912 (PRINTS); IPR000276 (PRINTS); IPR003943 (PRINTS); G3DSA:1.20.1070.10 (GENE3D); IPR000276 (PFAM); PTHR24232 (PANTHER); PTHR24232:SF0 (PANTHER); IPR017452 (PROSITE_PROFILES); SSF81321 (SUPERFAMILY)	P:GO:0007186; P:GO:0007596; P:GO:0070493; F:GO:0004930; F:GO:0015057; C:GO:0016021	P:G protein-coupled receptor signaling pathway; P:blood coagulation; P:thrombin-activated receptor signaling pathway; F:G protein-coupled receptor activity; F:thrombin-activated receptor activity; C:integral component of membrane
Cluster-10026.0	ENSNMLT00000043638.1	Cluster-10026.0_TRINITY_DN130622_c0_g1_i1_1_1-3636	NA	3635	NA	NA	NA	NA					no IPS match	no IPS match	no IPS match
Cluster-10027.0	ENSNMLT00000046538.1	Cluster-10027.0_TRINITY_DN107703_c0_g2_i1_1_1-983	LIN1_NYCCOLINE-1 reverse transcriptase homolog OS=Nycticebus coucang OX=9470 PE=4 SV=1	982	14	1.11e-45	46.28	6	P:GO:0006278; P:GO:0032197; F:GO:0004519; F:GO:0005488; F:GO:0016779; F:GO:0140097	P:RNA-dependent DNA biosynthetic process; P:transposition, RNA-mediated; F:endonuclease activity; F:binding; F:nucleotidyltransferase activity; F:catalytic activity, acting on DNA	EC:3.1; EC:2.7; EC:2; EC:3; EC:2.7.7	Acting on ester bonds; Transferring phosphorus-containing groups; Transferases; Hydrolases; Transferring phosphorus-containing groups	IPR000477 (PFAM); PTHR19446 (PANTHER); PTHR19446:SF433 (PANTHER); IPR000477 (PROSITE_PROFILES); cd01650 (CDD); IPR043502 (SUPERFAMILY)	no GO terms	no GO terms
Cluster-10028.0	NA	Cluster-10028.0_TRINITY_DN78933_c0_g1_i1_1_1-1612	NA	1611	NA	NA	NA	1	C:GO:0016021	C:integral component of membrane			IPR011993 (G3DSA:2.30.29.GENE3D); IPR001849 (PFAM); IPR039815 (PTHR14309:PANTHER); IPR039680 (PANTHER); IPR001849 (PROSITE_PROFILES); cd00821 (CDD); SSF50729 (SUPERFAMILY)	C:GO:0016021	C:integral component of membrane
Cluster-10029.0	ENSNMLT00000014017.1	Cluster-10029.0_TRINITY_DN67201_c0_g1_i1_1_1-582	CLD8_MOUSEClaudin-8 OS=Mus musculus OX=10090 GN=Cldn8 PE=1 SV=1	581	20	7.56e-20	63.95	39	P:GO:0001666; P:GO:0001934; P:GO:0003382; P:GO:0006811; P:GO:0008285; P:GO:0009719; P:GO:0010628; P:GO:0010629; P:GO:0014045; P:GO:0016338; P:GO:0022604; P:GO:0030335; P:GO:0030336; P:GO:0031532; P:GO:0034331; P:GO:0045471; P:GO:0061045; P:GO:0061436; P:GO:0070293; P:GO:0090303; P:GO:0090559; P:GO:0150111; P:GO:1903348; P:GO:1905050; P:GO:2000026; F:GO:0001618; F:GO:0004888; F:GO:0005198; F:GO:00…	P:response to hypoxia; P:positive regulation of protein phosphorylation; P:epithelial cell morphogenesis; P:ion transport; P:negative regulation of cell population proliferation; P:response to endogenous stimulus; P:positive regulation of gene expression; P:negative regulation of gene expression; P:establishment of endothelial blood-brain barrier; P:calcium-independent cell-cell adhesion via plas…	EC:7	Translocases	IPR004031 (PFAM); G3DSA:1.20.140.150 (GENE3D); IPR006187 (PANTHER); PTHR12002:SF188 (PANTHER)	F:GO:0005198; C:GO:0005923; C:GO:0016021	F:structural molecule activity; C:bicellular tight junction; C:integral component of membrane
Cluster-10029.1	ENSNMLT00000014020.1	Cluster-10029.1_TRINITY_DN67201_c0_g2_i1_1_1-1378	CLD8_MOUSEClaudin-8 OS=Mus musculus OX=10090 GN=Cldn8 PE=1 SV=1	1377	20	5.93e-62	64.79	35	P:GO:0001666; P:GO:0001934; P:GO:0003382; P:GO:0006811; P:GO:0008285; P:GO:0010628; P:GO:0010629; P:GO:0014045; P:GO:0016338; P:GO:0022604; P:GO:0030335; P:GO:0030336; P:GO:0031532; P:GO:0034331; P:GO:0045471; P:GO:0061045; P:GO:0061436; P:GO:0070293; P:GO:0090303; P:GO:0090559; P:GO:0150111; P:GO:1903348; P:GO:1905050; F:GO:0001618; F:GO:0004888; F:GO:0005198; F:GO:0005254; F:GO:0042802; C:GO:00…	P:response to hypoxia; P:positive regulation of protein phosphorylation; P:epithelial cell morphogenesis; P:ion transport; P:negative regulation of cell population proliferation; P:positive regulation of gene expression; P:negative regulation of gene expression; P:establishment of endothelial blood-brain barrier; P:calcium-independent cell-cell adhesion via plasma membrane cell-adhesion molecules…	EC:7	Translocases	PR01077 (PRINTS); G3DSA:1.20.140.150 (GENE3D); IPR004031 (PFAM); IPR006187 (PANTHER); IPR003926 (PTHR12002:PANTHER); IPR017974 (PROSITE_PATTERNS)	F:GO:0005198; C:GO:0005923; C:GO:0016021	F:structural molecule activity; C:bicellular tight junction; C:integral component of membrane
Cluster-1003.0	ENSNMLT00000006962.1	Cluster-1003.0_TRINITY_DN216479_c0_g1_i1_1_1-326	RYR1_RATRyanodine receptor 1 OS=Rattus norvegicus OX=10116 GN=Ryr1 PE=1 SV=1	325	13	9.62e-53	83.56	72	P:GO:0001666; P:GO:0003143; P:GO:0003151; P:GO:0003220; P:GO:0003300; P:GO:0005513; P:GO:0007584; P:GO:0010460; P:GO:0010881; P:GO:0014850; P:GO:0032355; P:GO:0035206; P:GO:0035584; P:GO:0035994; P:GO:0043588; P:GO:0043931; P:GO:0048741; P:GO:0051284; P:GO:0051289; P:GO:0051481; P:GO:0051775; P:GO:0071277; P:GO:0071286; P:GO:0071313; P:GO:0071318; P:GO:0071421; P:GO:0071872; P:GO:0072347; P:GO:00…	P:response to hypoxia; P:embryonic heart tube morphogenesis; P:outflow tract morphogenesis; P:left ventricular cardiac muscle tissue morphogenesis; P:cardiac muscle hypertrophy; P:detection of calcium ion; P:response to nutrient; P:positive regulation of heart rate; P:regulation of cardiac muscle contraction by regulation of the release of sequestered calcium ion; P:response to muscle activity; P…	EC:7	Translocases	IPR016093 (PFAM); G3DSA:2.80.10.50 (GENE3D); PTHR12864 (PANTHER); PTHR12864:SF47 (PANTHER); IPR016093 (PROSITE_PROFILES); IPR016093 (PROSITE_PROFILES); IPR016093 (PROSITE_PROFILES); IPR036300 (SUPERFAMILY)	no GO terms	no GO terms
Cluster-10030.0	ENSNMLT00000019552.1	Cluster-10030.0_TRINITY_DN9613_c0_g2_i2_1_1-1107	PK3CG_HUMANPhosphatidylinositol 4,5-bisphosphate 3-kinase catalytic subunit gamma isoform OS=Homo sapiens OX=9606 GN=PIK3CG PE=1 SV=3	1106	3	8.18e-34	49.04	16	P:GO:0001775; P:GO:0006935; P:GO:0006950; P:GO:0031323; P:GO:0032501; P:GO:0046854; P:GO:0048015; P:GO:0048519; P:GO:0050900; P:GO:0070887; P:GO:0080090; P:GO:1902533; F:GO:0005515; F:GO:0016773; F:GO:0035004; C:GO:0005942	P:cell activation; P:chemotaxis; P:response to stress; P:regulation of cellular metabolic process; P:multicellular organismal process; P:phosphatidylinositol phosphorylation; P:phosphatidylinositol-mediated signaling; P:negative regulation of biological process; P:leukocyte migration; P:cellular response to chemical stimulus; P:regulation of primary metabolic process; P:positive regulation of int…	EC:2.7.1; EC:2.7; EC:2	Transferring phosphorus-containing groups; Transferring phosphorus-containing groups; Transferases	G3DSA:3.10.20.90 (GENE3D); IPR000341 (PFAM); PTHR10048:SF99 (PANTHER); IPR015433 (PANTHER); IPR000341 (PROSITE_PROFILES); IPR029071 (SUPERFAMILY)	P:GO:0046854; P:GO:0048015	P:phosphatidylinositol phosphorylation; P:phosphatidylinositol-mediated signaling
Cluster-10031.1	ENSNMLT00000046682.1	Cluster-10031.1_TRINITY_DN93577_c0_g1_i3_1_1-1849	SBSPO_HUMANSomatomedin-B and thrombospondin type-1 domain-containing protein OS=Homo sapiens OX=9606 GN=SBSPON PE=1 SV=2	1848	3	1.91e-32	58.89	5	P:GO:0008150; F:GO:0003674; F:GO:0005201; C:GO:0005576; C:GO:0062023	P:biological_process; F:molecular_function; F:extracellular matrix structural constituent; C:extracellular region; C:collagen-containing extracellular matrix			IPR036383 (G3DSA:2.20.100.GENE3D); IPR044004 (PFAM); PTHR20920:SF4 (PANTHER); IPR039942 (PANTHER); IPR000884 (PROSITE_PROFILES); IPR036383 (SUPERFAMILY)	no GO terms	no GO terms
Cluster-10032.0	ENSNMLT00000027009.1	Cluster-10032.0_TRINITY_DN114955_c0_g1_i1_1_1-946	PRVU_CHICKParvalbumin, thymic CPV3 OS=Gallus gallus OX=9031 PE=1 SV=2	945	20	2.97e-37	70.29	15	P:GO:0010941; P:GO:0048691; P:GO:0090102; P:GO:1902336; P:GO:1905593; F:GO:0005509; F:GO:0042803; F:GO:0044877; C:GO:0005615; C:GO:0005634; C:GO:0031982; C:GO:0032420; C:GO:0032437; C:GO:0032991; C:GO:0099512	P:regulation of cell death; P:positive regulation of axon extension involved in regeneration; P:cochlea development; P:positive regulation of retinal ganglion cell axon guidance; P:positive regulation of optical nerve axon regeneration; F:calcium ion binding; F:protein homodimerization activity; F:protein-containing complex binding; C:extracellular space; C:nucleus; C:vesicle; C:stereocilium; C:c…			PR01697 (PRINTS); G3DSA:1.10.238.10 (GENE3D); IPR002048 (PFAM); PTHR11653:SF4 (PANTHER); IPR008080 (PANTHER); IPR018247 (PROSITE_PATTERNS); IPR018247 (PROSITE_PATTERNS); IPR002048 (PROSITE_PROFILES); IPR002048 (PROSITE_PROFILES); cd16255 (CDD); IPR011992 (SUPERFAMILY)	F:GO:0005509	F:calcium ion binding
Cluster-10033.0	ENSNMLT00000029941.1	Cluster-10033.0_TRINITY_DN25408_c1_g1_i4_1_1-1903	CFLAR_HUMANCASP8 and FADD-like apoptosis regulator OS=Homo sapiens OX=9606 GN=CFLAR PE=1 SV=1	1902	20	1.12e-51	43.12	42	P:GO:0002376; P:GO:0003008; P:GO:0009605; P:GO:0009628; P:GO:0009719; P:GO:0009967; P:GO:0009968; P:GO:0010035; P:GO:0010623; P:GO:0016485; P:GO:0030182; P:GO:0031324; P:GO:0033554; P:GO:0033993; P:GO:0042127; P:GO:0043065; P:GO:0043066; P:GO:0043086; P:GO:0043280; P:GO:0044419; P:GO:0048477; P:GO:0048513; P:GO:0048646; P:GO:0051094; P:GO:0051128; P:GO:0060429; P:GO:0061061; P:GO:0065008; P:GO:00…	P:immune system process; P:system process; P:response to external stimulus; P:response to abiotic stimulus; P:response to endogenous stimulus; P:positive regulation of signal transduction; P:negative regulation of signal transduction; P:response to inorganic substance; P:programmed cell death involved in cell development; P:protein processing; P:neuron differentiation; P:negative regulation of ce…	EC:3.4.22; EC:3.4.22.1; EC:3.4.99; EC:3.4.22.41; EC:3.4.22.40; EC:3.4.22.34; EC:3.4.22.8; EC:3.4.22.28; EC:3.4.22.16; EC:3.4.22.27; EC:3.4.22.38; EC:3.4.22.15; EC:3.4.22.14; EC:3.4; EC:3	Acting on peptide bonds (peptidases); Cathepsin B; Acting on peptide bonds (peptidases); Cathepsin F; Bleomycin hydrolase; Legumain; Clostripain; Picornain 3C; Cathepsin H; Cathepsin S; Cathepsin K; Cathepsin L; Actinidain; Acting on peptide bonds (peptidases); Hydrolases	IPR001875 (PFAM); PF00656 (PFAM); G3DSA:1.10.533.10 (GENE3D); G3DSA:1.10.533.10 (GENE3D); G3DSA:3.40.50.1460 (GENE3D); mobidb-lite (MOBIDB_LITE); IPR002398 (PANTHER); PTHR10454:SF8 (PANTHER); IPR001875 (PROSITE_PROFILES); IPR001309 (PROSITE_PROFILES); IPR001875 (PROSITE_PROFILES); IPR029030 (SUPERFAMILY); IPR011029 (SUPERFAMILY)	P:GO:0006508; P:GO:0042981; F:GO:0004197; F:GO:0005515	P:proteolysis; P:regulation of apoptotic process; F:cysteine-type endopeptidase activity; F:protein binding
Cluster-10034.0	NA	Cluster-10034.0_TRINITY_DN77452_c1_g1_i1_1_1-607	NA	606	NA	NA	NA	NA					no IPS match	no IPS match	no IPS match
Cluster-10035.0	ENSNMLT00000006748.1	Cluster-10035.0_TRINITY_DN99316_c0_g1_i1_1_1-1789	A33_PLEWAZinc-binding protein A33 OS=Pleurodeles waltl OX=8319 PE=1 SV=2	1788	20	1.53e-54	57.58	46	P:GO:0000122; P:GO:0002820; P:GO:0006469; P:GO:0006513; P:GO:0007095; P:GO:0007166; P:GO:0007275; P:GO:0010508; P:GO:0031648; P:GO:0032088; P:GO:0032435; P:GO:0032609; P:GO:0032703; P:GO:0032720; P:GO:0032897; P:GO:0034314; P:GO:0034341; P:GO:0042147; P:GO:0043124; P:GO:0045787; P:GO:0045814; P:GO:0050821; P:GO:0051091; P:GO:0051127; P:GO:0051865; P:GO:0070534; P:GO:0090086; P:GO:0090281; P:GO:19…	P:negative regulation of transcription by RNA polymerase II; P:negative regulation of adaptive immune response; P:negative regulation of protein kinase activity; P:protein monoubiquitination; P:mitotic G2 DNA damage checkpoint; P:cell surface receptor signaling pathway; P:multicellular organism development; P:positive regulation of autophagy; P:protein destabilization; P:negative regulation of NF…	EC:2	Transferases	Coil (COILS); Coil (COILS); IPR003879 (PRINTS); IPR003877 (PFAM); IPR043136 (G3DSA:2.60.120.GENE3D); IPR006574 (PFAM); PTHR24103:SF629 (PANTHER); PTHR24103 (PANTHER); IPR001870 (PROSITE_PROFILES); cd13733 (CDD); IPR013320 (SUPERFAMILY)	F:GO:0005515	F:protein binding
Cluster-10036.0	NA	Cluster-10036.0_TRINITY_DN79671_c0_g2_i1_1_1-791	NA	790	NA	NA	NA	NA					mobidb-lite (MOBIDB_LITE); mobidb-lite (MOBIDB_LITE)	no GO terms	no GO terms
Cluster-10037.0	NA	Cluster-10037.0_TRINITY_DN199507_c0_g1_i1_1_1-578	NA	577	NA	NA	NA	NA					no IPS match	no IPS match	no IPS match
Cluster-10038.0	ENSNMLT00000019976.1	Cluster-10038.0_TRINITY_DN17734_c0_g1_i5_1_1-7927	LTBP2_MOUSELatent-transforming growth factor beta-binding protein 2 OS=Mus musculus OX=10090 GN=Ltbp2 PE=1 SV=2	7926	20	0	50.22	32	P:GO:0003281; P:GO:0009887; P:GO:0032967; P:GO:0035904; P:GO:0036120; P:GO:0042060; P:GO:0045596; P:GO:0046879; P:GO:0048522; P:GO:0051094; P:GO:0051241; P:GO:0051246; P:GO:0060976; P:GO:0071260; P:GO:0071305; P:GO:0071374; P:GO:0071560; P:GO:0090092; P:GO:0090287; P:GO:0097435; P:GO:2000026; F:GO:0005509; F:GO:0050431; F:GO:0050436; C:GO:0005576; C:GO:0005739; C:GO:0030425; C:GO:0038045; C:GO:00…	P:ventricular septum development; P:animal organ morphogenesis; P:positive regulation of collagen biosynthetic process; P:aorta development; P:cellular response to platelet-derived growth factor stimulus; P:wound healing; P:negative regulation of cell differentiation; P:hormone secretion; P:positive regulation of cellular process; P:positive regulation of developmental process; P:negative regulat…			G3DSA:2.10.25.10 (GENE3D); G3DSA:2.10.25.10 (GENE3D); G3DSA:2.10.25.10 (GENE3D); IPR001881 (PFAM); IPR036773 (G3DSA:3.90.290.GENE3D); IPR000742 (PFAM); G3DSA:2.10.25.10 (GENE3D); IPR036773 (G3DSA:3.90.290.GENE3D); G3DSA:2.10.25.10 (GENE3D); IPR036773 (G3DSA:3.90.290.GENE3D); G3DSA:2.10.25.10 (GENE3D); PIRSF036312 (PIRSF); IPR017878 (PFAM); G3DSA:2.10.25.10 (GENE3D); mobidb-lite (MOBIDB_LITE); mob…	F:GO:0005509	F:calcium ion binding
Cluster-10039.0	NA	Cluster-10039.0_TRINITY_DN49528_c0_g1_i1_1_1-549	NA	548	NA	NA	NA	NA					no IPS match	no IPS match	no IPS match
Cluster-1004.0	NA	Cluster-1004.0_TRINITY_DN277337_c0_g1_i1_1_1-417	NA	416	NA	NA	NA	NA					G3DSA:2.60.120.1000 (GENE3D)	no GO terms	no GO terms
Cluster-10040.0	NA	Cluster-10040.0_TRINITY_DN67095_c0_g3_i2_1_1-809	NA	808	NA	NA	NA	NA					no IPS match	no IPS match	no IPS match
Cluster-10041.0	ENSNMLT00000009884.1	Cluster-10041.0_TRINITY_DN51451_c0_g1_i1_1_1-725	NA	724	NA	NA	NA	NA					mobidb-lite (MOBIDB_LITE)	no GO terms	no GO terms
Cluster-10042.0	ENSNMLT00000012476.1	Cluster-10042.0_TRINITY_DN64683_c0_g1_i4_1_1-3226	NA	3225	NA	NA	NA	NA					no IPS match	no IPS match	no IPS match
Cluster-10043.0	ENSNMLT00000003769.1	Cluster-10043.0_TRINITY_DN18775_c0_g1_i1_1_1-1407	NA	1406	NA	NA	NA	NA					PF17733 (PFAM); mobidb-lite (MOBIDB_LITE); mobidb-lite (MOBIDB_LITE); PTHR36855 (PANTHER)	no GO terms	no GO terms
Cluster-10044.0	ENSNMLT00000048397.1	Cluster-10044.0_SCL6939Contig1_1_1-2105	LMX1B_CHICKLIM/homeobox protein LMX-1.2 OS=Gallus gallus OX=9031 GN=LMX1B PE=2 SV=2	2104	20	0	66.37	63	P:GO:0001558; P:GO:0001701; P:GO:0001705; P:GO:0001706; P:GO:0002930; P:GO:0007613; P:GO:0007626; P:GO:0008045; P:GO:0009791; P:GO:0009953; P:GO:0010506; P:GO:0021522; P:GO:0021527; P:GO:0021542; P:GO:0021702; P:GO:0021871; P:GO:0021937; P:GO:0021954; P:GO:0030199; P:GO:0030326; P:GO:0032386; P:GO:0032525; P:GO:0035265; P:GO:0035502; P:GO:0035847; P:GO:0035849; P:GO:0035852; P:GO:0039020; P:GO:00…	P:regulation of cell growth; P:in utero embryonic development; P:ectoderm formation; P:endoderm formation; P:trabecular meshwork development; P:memory; P:locomotory behavior; P:motor neuron axon guidance; P:post-embryonic development; P:dorsal/ventral pattern formation; P:regulation of autophagy; P:spinal cord motor neuron differentiation; P:spinal cord association neuron differentiation; P:denta…			Coil (COILS); G3DSA:2.10.110.10 (GENE3D); G3DSA:1.10.10.60 (GENE3D); G3DSA:2.10.110.10 (GENE3D); IPR001356 (PFAM); IPR001781 (PFAM); mobidb-lite (MOBIDB_LITE); mobidb-lite (MOBIDB_LITE); mobidb-lite (MOBIDB_LITE); PTHR24208:SF96 (PANTHER); PTHR24208 (PANTHER); IPR001781 (PROSITE_PATTERNS); IPR017970 (PROSITE_PATTERNS); IPR001781 (PROSITE_PATTERNS); IPR001781 (PROSITE_PROFILES); IPR001356 (PROSITE…	P:GO:0006355; F:GO:0000981; F:GO:0003677	P:regulation of transcription, DNA-templated; F:DNA-binding transcription factor activity, RNA polymerase II-specific; F:DNA binding
Cluster-10044.1	ENSNMLT00000017683.1	Cluster-10044.1_TRINITY_DN7463_c0_g1_i15_1_1-3652	LMX1A_HUMANLIM homeobox transcription factor 1-alpha OS=Homo sapiens OX=9606 GN=LMX1A PE=1 SV=1	3651	20	4.77e-122	62.44	56	P:GO:0001558; P:GO:0001656; P:GO:0001657; P:GO:0001701; P:GO:0001764; P:GO:0001890; P:GO:0002930; P:GO:0007517; P:GO:0007613; P:GO:0007626; P:GO:0008045; P:GO:0009948; P:GO:0010033; P:GO:0010506; P:GO:0021520; P:GO:0021521; P:GO:0021526; P:GO:0021527; P:GO:0021542; P:GO:0021702; P:GO:0021846; P:GO:0021879; P:GO:0021937; P:GO:0021954; P:GO:0021983; P:GO:0030199; P:GO:0030326; P:GO:0030903; P:GO:00…	P:regulation of cell growth; P:metanephros development; P:ureteric bud development; P:in utero embryonic development; P:neuron migration; P:placenta development; P:trabecular meshwork development; P:muscle organ development; P:memory; P:locomotory behavior; P:motor neuron axon guidance; P:anterior/posterior axis specification; P:response to organic substance; P:regulation of autophagy; P:spinal c…			Coil (COILS); IPR001781 (PFAM); G3DSA:1.10.10.60 (GENE3D); G3DSA:2.10.110.10 (GENE3D); IPR001356 (PFAM); G3DSA:2.10.110.10 (GENE3D); mobidb-lite (MOBIDB_LITE); mobidb-lite (MOBIDB_LITE); mobidb-lite (MOBIDB_LITE); PTHR24208:SF118 (PANTHER); PTHR24208 (PANTHER); IPR001781 (PROSITE_PATTERNS); IPR017970 (PROSITE_PATTERNS); IPR001781 (PROSITE_PROFILES); IPR001781 (PROSITE_PROFILES); IPR001356 (PROSIT…	P:GO:0006355; F:GO:0000981; F:GO:0003677	P:regulation of transcription, DNA-templated; F:DNA-binding transcription factor activity, RNA polymerase II-specific; F:DNA binding
Cluster-10044.2	ENSNMLT00000048397.1	Cluster-10044.2_TRINITY_DN7463_c0_g1_i18_1_1-3919	LMX1B_CHICKLIM/homeobox protein LMX-1.2 OS=Gallus gallus OX=9031 GN=LMX1B PE=2 SV=2	3918	20	0	66.39	63	P:GO:0001558; P:GO:0001701; P:GO:0001705; P:GO:0001706; P:GO:0002930; P:GO:0007613; P:GO:0007626; P:GO:0008045; P:GO:0009791; P:GO:0009953; P:GO:0010506; P:GO:0021522; P:GO:0021527; P:GO:0021542; P:GO:0021702; P:GO:0021871; P:GO:0021937; P:GO:0021954; P:GO:0030199; P:GO:0030326; P:GO:0032386; P:GO:0032525; P:GO:0035265; P:GO:0035502; P:GO:0035847; P:GO:0035849; P:GO:0035852; P:GO:0039020; P:GO:00…	P:regulation of cell growth; P:in utero embryonic development; P:ectoderm formation; P:endoderm formation; P:trabecular meshwork development; P:memory; P:locomotory behavior; P:motor neuron axon guidance; P:post-embryonic development; P:dorsal/ventral pattern formation; P:regulation of autophagy; P:spinal cord motor neuron differentiation; P:spinal cord association neuron differentiation; P:denta…			Coil (COILS); IPR001781 (PFAM); G3DSA:2.10.110.10 (GENE3D); G3DSA:2.10.110.10 (GENE3D); IPR001356 (PFAM); G3DSA:1.10.10.60 (GENE3D); mobidb-lite (MOBIDB_LITE); mobidb-lite (MOBIDB_LITE); mobidb-lite (MOBIDB_LITE); PTHR24208:SF96 (PANTHER); PTHR24208 (PANTHER); IPR001781 (PROSITE_PATTERNS); IPR017970 (PROSITE_PATTERNS); IPR001356 (PROSITE_PROFILES); IPR001781 (PROSITE_PROFILES); IPR001781 (PROSITE…	P:GO:0006355; F:GO:0000981; F:GO:0003677	P:regulation of transcription, DNA-templated; F:DNA-binding transcription factor activity, RNA polymerase II-specific; F:DNA binding
Cluster-10045.0	ENSNMLT00000017956.1	Cluster-10045.0_CL7771Contig1_1_1-2018	PSMG3_MOUSEProteasome assembly chaperone 3 OS=Mus musculus OX=10090 GN=Psmg3 PE=1 SV=1	2017	5	1.58e-42	67.53	5	P:GO:0051131; F:GO:0005515; F:GO:0044877; F:GO:0060090; C:GO:0032991	P:chaperone-mediated protein complex assembly; F:protein binding; F:protein-containing complex binding; F:molecular adaptor activity; C:protein-containing complex			IPR018788 (PFAM); G3DSA:3.30.230.90 (GENE3D); PTHR31051 (PANTHER)	no GO terms	no GO terms
Cluster-10046.0	ENSNMLT00000020000.1	Cluster-10046.0_TRINITY_DN192518_c0_g1_i1_1_1-661	S26A6_MOUSESolute carrier family 26 member 6 OS=Mus musculus OX=10090 GN=Slc26a6 PE=1 SV=2	660	20	4.71e-48	66.46	59	P:GO:0002931; P:GO:0007588; P:GO:0007605; P:GO:0009751; P:GO:0010628; P:GO:0010996; P:GO:0015701; P:GO:0015724; P:GO:0015755; P:GO:0015797; P:GO:0030321; P:GO:0032880; P:GO:0034766; P:GO:0035864; P:GO:0038166; P:GO:0042045; P:GO:0042493; P:GO:0045793; P:GO:0046724; P:GO:0048240; P:GO:0050892; P:GO:0051454; P:GO:0060081; P:GO:0070528; P:GO:0071320; P:GO:0071332; P:GO:0071346; P:GO:0090102; P:GO:00…	P:response to ischemia; P:excretion; P:sensory perception of sound; P:response to salicylic acid; P:positive regulation of gene expression; P:response to auditory stimulus; P:bicarbonate transport; P:formate transport; P:fructose transmembrane transport; P:mannitol transport; P:transepithelial chloride transport; P:regulation of protein localization; P:negative regulation of ion transmembrane tra…	EC:3.6.1; EC:3.6; EC:3; EC:7; EC:3.6.1.15	Acting on acid anhydrides; Acting on acid anhydrides; Hydrolases; Translocases; Nucleoside-triphosphate phosphatase	IPR011547 (PFAM); IPR036513 (G3DSA:3.30.750.GENE3D); IPR001902 (PANTHER); IPR030323 (PTHR11814:PANTHER)	P:GO:0006820; P:GO:0008272; P:GO:0051454; P:GO:0055085; F:GO:0008271; F:GO:0008509; F:GO:0015116; F:GO:0015301; C:GO:0005887; C:GO:0016020; C:GO:0016021	P:anion transport; P:sulfate transport; P:intracellular pH elevation; P:transmembrane transport; F:secondary active sulfate transmembrane transporter activity; F:anion transmembrane transporter activity; F:sulfate transmembrane transporter activity; F:anion:anion antiporter activity; C:integral component of plasma membrane; C:membrane; C:integral component of membrane
Cluster-10047.0	ENSNMLT00000010349.1	Cluster-10047.0_TRINITY_DN42658_c0_g1_i11_1_1-342	NA	341	NA	NA	NA	NA					mobidb-lite (MOBIDB_LITE)	no GO terms	no GO terms
Cluster-10047.1	ENSNMLT00000008433.1	Cluster-10047.1_TRINITY_DN79682_c0_g1_i5_1_1-376	NA	375	NA	NA	NA	NA					no IPS match	no IPS match	no IPS match
Cluster-10047.2	ENSNMLT00000018304.1	Cluster-10047.2_TRINITY_DN63443_c0_g1_i5_1_1-411	MYLK_BOVINMyosin light chain kinase, smooth muscle OS=Bos taurus OX=9913 GN=MYLK PE=1 SV=1	410	2	6.01e-07	43.39	1	C:GO:0110165	C:cellular anatomical entity			no IPS match	no IPS match	no IPS match
Cluster-10048.0	NA	Cluster-10048.0_CL6672Contig2_1_1-418	NA	417	NA	NA	NA	NA					no IPS match	no IPS match	no IPS match
Cluster-10049.0	ENSNMLT00000037336.1	Cluster-10049.0_TRINITY_DN277259_c0_g1_i1_1_1-355	CL17A_HUMANC-type lectin domain family 17, member A OS=Homo sapiens OX=9606 GN=CLEC17A PE=1 SV=2	354	20	6.04e-22	58.91	16	P:GO:0006897; P:GO:0019058; P:GO:0022610; P:GO:0042742; P:GO:0051132; P:GO:0051701; F:GO:0001618; F:GO:0005534; F:GO:0005537; F:GO:0042802; F:GO:0042806; F:GO:0048306; F:GO:0051861; C:GO:0005886; C:GO:0009986; C:GO:0016021	P:endocytosis; P:viral life cycle; P:biological adhesion; P:defense response to bacterium; P:NK T cell activation; P:biological process involved in interaction with host; F:virus receptor activity; F:galactose binding; F:mannose binding; F:identical protein binding; F:fucose binding; F:calcium-dependent protein binding; F:glycolipid binding; C:plasma membrane; C:cell surface; C:integral component…			IPR001304 (PFAM); IPR016186 (G3DSA:3.10.100.GENE3D); PTHR22802 (PANTHER); PTHR22802:SF387 (PANTHER); IPR001304 (PROSITE_PROFILES); IPR016187 (SUPERFAMILY)	no GO terms	no GO terms
Cluster-1005.0	ENSNMLT00000028461.1	Cluster-1005.0_TRINITY_DN273991_c0_g1_i1_1_1-365	NA	364	NA	NA	NA	NA					Coil (COILS)	no GO terms	no GO terms
Cluster-10050.0	NA	Cluster-10050.0_TRINITY_DN50532_c0_g1_i1_1_1-958	NA	957	NA	NA	NA	NA					no IPS match	no IPS match	no IPS match
Cluster-10051.0	ENSNMLT00000003288.1	Cluster-10051.0_TRINITY_DN37805_c0_g2_i1_1_1-705	MGN_SALSAProtein mago nashi homolog OS=Salmo salar OX=8030 GN=magoh PE=2 SV=1	704	19	9.15e-106	94.23	20	P:GO:0000184; P:GO:0000381; P:GO:0006406; P:GO:0006417; P:GO:0007315; P:GO:0009793; P:GO:0010183; P:GO:0010628; P:GO:0031124; P:GO:0071048; F:GO:0003723; F:GO:0005515; C:GO:0000932; C:GO:0005730; C:GO:0016607; C:GO:0035145; C:GO:0043025; C:GO:0071005; C:GO:0071006; C:GO:0071013	P:nuclear-transcribed mRNA catabolic process, nonsense-mediated decay; P:regulation of alternative mRNA splicing, via spliceosome; P:mRNA export from nucleus; P:regulation of translation; P:pole plasm assembly; P:embryo development ending in seed dormancy; P:pollen tube guidance; P:positive regulation of gene expression; P:mRNA 3'-end processing; P:nuclear retention of unspliced pre-mRNA at the s…			IPR004023 (PFAM); IPR036605 (G3DSA:3.30.1560.GENE3D); PTHR12638:SF1 (PANTHER); IPR004023 (PANTHER); IPR004023 (CDD); IPR036605 (SUPERFAMILY)	P:GO:0008380; C:GO:0005634; C:GO:0035145	P:RNA splicing; C:nucleus; C:exon-exon junction complex
Cluster-10052.0	ENSNMLT00000023188.1	Cluster-10052.0_CL34606Contig1_1_1-498	NA	497	NA	NA	NA	NA					no IPS match	no IPS match	no IPS match
Cluster-10053.0	ENSNMLT00000006601.1	Cluster-10053.0_TRINITY_DN12165_c0_g1_i6_1_1-4694	PPR3A_RABITProtein phosphatase 1 regulatory subunit 3A OS=Oryctolagus cuniculus OX=9986 GN=PPP1R3A PE=1 SV=1	4693	20	4.35e-56	50.92	5	P:GO:0005979; F:GO:0004721; F:GO:0019903; C:GO:0000164; C:GO:0016020	P:regulation of glycogen biosynthetic process; F:phosphoprotein phosphatase activity; F:protein phosphatase binding; C:protein phosphatase type 1 complex; C:membrane	EC:3.1; EC:3; EC:3.1.3	Acting on ester bonds; Hydrolases; Acting on ester bonds	IPR038175 (G3DSA:2.60.40.GENE3D); IPR005036 (PFAM); mobidb-lite (MOBIDB_LITE); mobidb-lite (MOBIDB_LITE); mobidb-lite (MOBIDB_LITE); mobidb-lite (MOBIDB_LITE); mobidb-lite (MOBIDB_LITE); mobidb-lite (MOBIDB_LITE); PTHR12307:SF2 (PANTHER); PTHR12307 (PANTHER); IPR005036 (PROSITE_PROFILES)	F:GO:0005515	F:protein binding
Cluster-10054.1	ENSNMLT00000034765.1	Cluster-10054.1_TRINITY_DN38521_c0_g1_i3_1_1-473	NA	472	NA	NA	NA	NA					no IPS match	no IPS match	no IPS match
Cluster-10055.0	ENSNMLT00000027589.1	Cluster-10055.0_TRINITY_DN1724_c0_g2_i6_1_1-6073	ZFR_DANREZinc finger RNA-binding protein OS=Danio rerio OX=7955 GN=zfr PE=2 SV=2	6072	20	1.91e-94	77.03	26	P:GO:0006357; P:GO:0006468; P:GO:0006479; P:GO:0007275; P:GO:0007286; P:GO:0007638; P:GO:0017148; P:GO:0045071; P:GO:0045892; P:GO:0045893; P:GO:0051607; F:GO:0000976; F:GO:0003700; F:GO:0003725; F:GO:0003727; F:GO:0008017; F:GO:0008270; F:GO:0019899; F:GO:0035925; F:GO:0048027; C:GO:0002177; C:GO:0005654; C:GO:0005694; C:GO:0005730; C:GO:0005739; C:GO:0005844	P:regulation of transcription by RNA polymerase II; P:protein phosphorylation; P:protein methylation; P:multicellular organism development; P:spermatid development; P:mechanosensory behavior; P:negative regulation of translation; P:negative regulation of viral genome replication; P:negative regulation of transcription, DNA-templated; P:positive regulation of transcription, DNA-templated; P:defens…			PF12874 (PFAM); G3DSA:3.30.160.60 (GENE3D); IPR043519 (G3DSA:3.30.460.GENE3D); IPR006561 (PFAM); mobidb-lite (MOBIDB_LITE); mobidb-lite (MOBIDB_LITE); mobidb-lite (MOBIDB_LITE); mobidb-lite (MOBIDB_LITE); mobidb-lite (MOBIDB_LITE); mobidb-lite (MOBIDB_LITE); mobidb-lite (MOBIDB_LITE); mobidb-lite (MOBIDB_LITE); mobidb-lite (MOBIDB_LITE); PTHR45762:SF3 (PANTHER); PTHR45762 (PANTHER); IPR013087 (PR…	no GO terms	no GO terms
Cluster-10056.0	ENSNMLT00000019459.1	Cluster-10056.0_TRINITY_DN279699_c0_g1_i1_1_1-1952	ALS_MOUSEInsulin-like growth factor-binding protein complex acid labile subunit OS=Mus musculus OX=10090 GN=Igfals PE=1 SV=1	1951	20	0	50.36	28	P:GO:0002009; P:GO:0007165; P:GO:0007411; P:GO:0007568; P:GO:0031667; P:GO:0044267; P:GO:0048513; P:GO:0048519; P:GO:0048522; P:GO:0048589; P:GO:0050919; P:GO:0051171; P:GO:0071347; P:GO:0071364; P:GO:0071378; P:GO:0071549; P:GO:0072001; P:GO:0080090; P:GO:2000112; F:GO:0005520; F:GO:0008201; F:GO:0038023; F:GO:0048495; C:GO:0005737; C:GO:0016020; C:GO:0031012; C:GO:0031982; C:GO:0042567	P:morphogenesis of an epithelium; P:signal transduction; P:axon guidance; P:aging; P:response to nutrient levels; P:cellular protein metabolic process; P:animal organ development; P:negative regulation of biological process; P:positive regulation of cellular process; P:developmental growth; P:negative chemotaxis; P:regulation of nitrogen compound metabolic process; P:cellular response to interleu…			IPR032675 (G3DSA:3.80.10.GENE3D); IPR032675 (G3DSA:3.80.10.GENE3D); IPR032675 (G3DSA:3.80.10.GENE3D); IPR001611 (PFAM); IPR000372 (PFAM); IPR032675 (G3DSA:3.80.10.GENE3D); IPR000483 (PFAM); PTHR24373 (PANTHER); PTHR24373 (PANTHER); PTHR24373:SF285 (PANTHER); PTHR24373:SF285 (PANTHER); IPR001611 (PROSITE_PROFILES); IPR001611 (PROSITE_PROFILES); IPR001611 (PROSITE_PROFILES); IPR001611 (PROSITE_PROF…	F:GO:0005515	F:protein binding
Cluster-10057.0	NA	Cluster-10057.0_TRINITY_DN12621_c0_g1_i1_1_1-386	NA	385	NA	NA	NA	NA					no IPS match	no IPS match	no IPS match
Cluster-10058.0	ENSNMLT00000000240.1	Cluster-10058.0_TRINITY_DN161514_c0_g1_i1_1_1-482	TET3B_XENLAMethylcytosine dioxygenase tet3-B OS=Xenopus laevis OX=8355 GN=tet3-b PE=1 SV=1	481	18	1.19e-14	66.84	31	P:GO:0000122; P:GO:0001826; P:GO:0006493; P:GO:0007281; P:GO:0007352; P:GO:0008284; P:GO:0009451; P:GO:0019827; P:GO:0030178; P:GO:0031062; P:GO:0035511; P:GO:0044030; P:GO:0044727; P:GO:0045944; P:GO:0048813; P:GO:0080182; P:GO:0090310; P:GO:1901537; P:GO:2000653; F:GO:0005506; F:GO:0008134; F:GO:0008270; F:GO:0008327; F:GO:0030165; F:GO:0035516; F:GO:0070579; C:GO:0001939; C:GO:0001940; C:GO:00…	P:negative regulation of transcription by RNA polymerase II; P:inner cell mass cell differentiation; P:protein O-linked glycosylation; P:germ cell development; P:zygotic specification of dorsal/ventral axis; P:positive regulation of cell population proliferation; P:RNA modification; P:stem cell population maintenance; P:negative regulation of Wnt signaling pathway; P:positive regulation of histon…	EC:1.14.11; EC:1; EC:1.14	Acting on paired donors, with incorporation or reduction of molecular oxygen. The oxygen incorporated need not be derived from O(2); Oxidoreductases; Acting on paired donors, with incorporation or reduction of molecular oxygen. The oxygen incorporated need not be derived from O(2)	IPR002857 (PFAM); IPR040388 (PANTHER); IPR002857 (PROSITE_PROFILES)	F:GO:0003677; F:GO:0008270	F:DNA binding; F:zinc ion binding
Cluster-10059.0	NA	Cluster-10059.0_TRINITY_DN26392_c3_g1_i1_1_1-2065	NA	2064	NA	NA	NA	NA					no IPS match	no IPS match	no IPS match
Cluster-1006.0	NA	Cluster-1006.0_TRINITY_DN307516_c0_g1_i1_1_1-320	NA	319	NA	NA	NA	NA					IPR016186 (G3DSA:3.10.100.GENE3D); IPR016187 (SUPERFAMILY)	no GO terms	no GO terms
Cluster-10060.0	NA	Cluster-10060.0_CL31552Contig1_1_1-1207	NA	1206	NA	NA	NA	NA					no IPS match	no IPS match	no IPS match
Cluster-10061.0	NA	Cluster-10061.0_TRINITY_DN53139_c1_g1_i2_1_1-417	NA	416	NA	NA	NA	NA					no IPS match	no IPS match	no IPS match
Cluster-10062.0	ENSNMLT00000024335.1	Cluster-10062.0_SCL1463Contig1_1_1-4283	WDR49_HUMANWD repeat-containing protein 49 OS=Homo sapiens OX=9606 GN=WDR49 PE=2 SV=1	4282	20	8.4e-45	41.9	13	P:GO:0009967; P:GO:0022402; P:GO:0031329; P:GO:0031401; P:GO:0032879; P:GO:0048523; P:GO:0065008; P:GO:0065009; F:GO:0005509; F:GO:0005515; C:GO:0000151; C:GO:0005634; C:GO:0005737	P:positive regulation of signal transduction; P:cell cycle process; P:regulation of cellular catabolic process; P:positive regulation of protein modification process; P:regulation of localization; P:negative regulation of cellular process; P:regulation of biological quality; P:regulation of molecular function; F:calcium ion binding; F:protein binding; C:ubiquitin ligase complex; C:nucleus; C:cyto…			IPR020472 (PRINTS); IPR001680 (PFAM); IPR015943 (G3DSA:2.130.10.GENE3D); IPR015943 (G3DSA:2.130.10.GENE3D); IPR015943 (G3DSA:2.130.10.GENE3D); G3DSA:1.10.238.10 (GENE3D); mobidb-lite (MOBIDB_LITE); mobidb-lite (MOBIDB_LITE); mobidb-lite (MOBIDB_LITE); PTHR44324:SF3 (PANTHER); PTHR44324 (PANTHER); IPR019775 (PROSITE_PATTERNS); IPR019775 (PROSITE_PATTERNS); IPR018247 (PROSITE_PATTERNS); IPR002048 (…	F:GO:0005509; F:GO:0005515	F:calcium ion binding; F:protein binding
Cluster-10063.0	ENSNMLT00000046283.1	Cluster-10063.0_TRINITY_DN1954_c1_g1_i2_1_1-434	CCAR1_MOUSECell division cycle and apoptosis regulator protein 1 OS=Mus musculus OX=10090 GN=Ccar1 PE=1 SV=1	433	3	3.39e-15	72.41	12	P:GO:0000398; P:GO:0006355; P:GO:0008284; P:GO:0030335; P:GO:0043065; F:GO:0000978; F:GO:0003714; F:GO:0005515; F:GO:0030374; C:GO:0005641; C:GO:0005654; C:GO:0005737	P:mRNA splicing, via spliceosome; P:regulation of transcription, DNA-templated; P:positive regulation of cell population proliferation; P:positive regulation of cell migration; P:positive regulation of apoptotic process; F:RNA polymerase II cis-regulatory region sequence-specific DNA binding; F:transcription corepressor activity; F:protein binding; F:nuclear receptor coactivator activity; C:nucle…			Coil (COILS); mobidb-lite (MOBIDB_LITE); PTHR14304:SF14 (PANTHER); IPR025224 (PANTHER)	P:GO:0006355	P:regulation of transcription, DNA-templated
Cluster-10064.0	ENSNMLT00000043519.1	Cluster-10064.0_TRINITY_DN200892_c0_g1_i1_1_1-629	LRP2_RATLow-density lipoprotein receptor-related protein 2 OS=Rattus norvegicus OX=10116 GN=Lrp2 PE=1 SV=1	628	20	1.04e-74	58.71	188	P:GO:0001523; P:GO:0001822; P:GO:0001942; P:GO:0001947; P:GO:0002053; P:GO:0002265; P:GO:0003139; P:GO:0003148; P:GO:0003223; P:GO:0006007; P:GO:0007041; P:GO:0007204; P:GO:0007205; P:GO:0007568; P:GO:0007605; P:GO:0008203; P:GO:0008217; P:GO:0008584; P:GO:0009880; P:GO:0009950; P:GO:0009954; P:GO:0010165; P:GO:0010875; P:GO:0010951; P:GO:0014029; P:GO:0014912; P:GO:0016197; P:GO:0020028; P:GO:00…	P:retinoid metabolic process; P:kidney development; P:hair follicle development; P:heart looping; P:positive regulation of mesenchymal cell proliferation; P:astrocyte activation involved in immune response; P:secondary heart field specification; P:outflow tract septum morphogenesis; P:ventricular compact myocardium morphogenesis; P:glucose catabolic process; P:lysosomal transport; P:positive regu…	EC:7	Translocases	IPR011042 (G3DSA:2.120.10.GENE3D); IPR002172 (PFAM); IPR036055 (G3DSA:4.10.400.GENE3D); PTHR22722:SF9 (PANTHER); PTHR22722 (PANTHER); IPR023415 (PROSITE_PATTERNS); IPR002172 (PROSITE_PROFILES); IPR002172 (CDD); IPR036055 (SUPERFAMILY)	F:GO:0005515	F:protein binding
Cluster-10065.0	NA	Cluster-10065.0_TRINITY_DN253035_c0_g1_i1_1_1-511	NA	510	NA	NA	NA	NA					no IPS match	no IPS match	no IPS match
Cluster-10066.0	ENSNMLT00000007811.1	Cluster-10066.0_TRINITY_DN107834_c1_g1_i1_1_1-1147	NA	1146	NA	NA	NA	1	F:GO:0005515	F:protein binding			IPR008983 (G3DSA:2.60.120.GENE3D); mobidb-lite (MOBIDB_LITE); IPR008983 (SUPERFAMILY)	F:GO:0005515	F:protein binding
Cluster-10067.0	ENSNMLT00000018707.1	Cluster-10067.0_CL11240Contig1_1_1-1553	NA	1552	NA	NA	NA	NA					no IPS match	no IPS match	no IPS match
Cluster-10068.0	ENSNMLT00000009539.1	Cluster-10068.0_TRINITY_DN260006_c0_g1_i1_1_1-2447	TITIN_HUMANTitin OS=Homo sapiens OX=9606 GN=TTN PE=1 SV=4	2446	20	0	48.06	51	P:GO:0001701; P:GO:0001756; P:GO:0002576; P:GO:0003300; P:GO:0006937; P:GO:0007076; P:GO:0007512; P:GO:0010628; P:GO:0010737; P:GO:0018108; P:GO:0021591; P:GO:0030049; P:GO:0030240; P:GO:0030241; P:GO:0035995; P:GO:0043056; P:GO:0045214; P:GO:0045859; P:GO:0048739; P:GO:0048769; P:GO:0050714; P:GO:0051592; P:GO:0055003; P:GO:0055008; P:GO:0060048; P:GO:0060419; P:GO:1901897; F:GO:0002020; F:GO:00…	P:in utero embryonic development; P:somitogenesis; P:platelet degranulation; P:cardiac muscle hypertrophy; P:regulation of muscle contraction; P:mitotic chromosome condensation; P:adult heart development; P:positive regulation of gene expression; P:protein kinase A signaling; P:peptidyl-tyrosine phosphorylation; P:ventricular system development; P:muscle filament sliding; P:skeletal muscle thin f…	EC:2.7.1; EC:2.7.10; EC:2.7.11; EC:2.7.11.1; EC:2.7; EC:2	Transferring phosphorus-containing groups; Transferring phosphorus-containing groups; Transferring phosphorus-containing groups; Non-specific serine/threonine protein kinase; Transferring phosphorus-containing groups; Transferases	PR00014 (PRINTS); IPR013783 (G3DSA:2.60.40.GENE3D); IPR013783 (G3DSA:2.60.40.GENE3D); IPR013098 (PFAM); IPR003961 (PFAM); IPR013783 (G3DSA:2.60.40.GENE3D); IPR013783 (G3DSA:2.60.40.GENE3D); IPR013783 (G3DSA:2.60.40.GENE3D); mobidb-lite (MOBIDB_LITE); PTHR13817:SF135 (PANTHER); PTHR13817 (PANTHER); IPR003961 (PROSITE_PROFILES); IPR003961 (PROSITE_PROFILES); IPR003961 (PROSITE_PROFILES); IPR003961 …	F:GO:0005515	F:protein binding
Cluster-10069.0	ENSNMLT00000009537.1	Cluster-10069.0_TRINITY_DN7376_c1_g1_i2_1_1-1088	RPC9_BOVINDNA-directed RNA polymerase III subunit RPC9 OS=Bos taurus OX=9913 GN=CRCP PE=2 SV=1	1087	5	7.07e-59	88.03	19	P:GO:0006384; P:GO:0007218; P:GO:0007568; P:GO:0032481; P:GO:0045087; P:GO:0051607; F:GO:0000166; F:GO:0001635; F:GO:0003899; F:GO:0005515; C:GO:0001669; C:GO:0005654; C:GO:0005666; C:GO:0005829; C:GO:0005886; C:GO:0009360; C:GO:0030424; C:GO:0030425; C:GO:0043025	P:transcription initiation from RNA polymerase III promoter; P:neuropeptide signaling pathway; P:aging; P:positive regulation of type I interferon production; P:innate immune response; P:defense response to virus; F:nucleotide binding; F:calcitonin gene-related peptide receptor activity; F:DNA-directed 5'-3' RNA polymerase activity; F:protein binding; C:acrosomal vesicle; C:nucleoplasm; C:RNA pol…	EC:2.7; EC:2; EC:2.7.7; EC:2.7.7.6	Transferring phosphorus-containing groups; Transferases; Transferring phosphorus-containing groups; DNA-directed RNA polymerase	Coil (COILS); IPR038324 (G3DSA:1.20.1250.GENE3D); IPR005574 (PFAM); mobidb-lite (MOBIDB_LITE); IPR038846 (PANTHER); PTHR15561:SF0 (PANTHER); IPR010997 (SUPERFAMILY)	P:GO:0006352; P:GO:0006384; P:GO:0044237; F:GO:0000166; C:GO:0005666; C:GO:0030880	P:DNA-templated transcription, initiation; P:transcription initiation from RNA polymerase III promoter; P:cellular metabolic process; F:nucleotide binding; C:RNA polymerase III complex; C:RNA polymerase complex
Cluster-1007.0	NA	Cluster-1007.0_TRINITY_DN78932_c0_g1_i5_1_1-346	NA	345	NA	NA	NA	NA					mobidb-lite (MOBIDB_LITE); mobidb-lite (MOBIDB_LITE)	no GO terms	no GO terms
Cluster-10070.0	ENSNMLT00000024321.1	Cluster-10070.0_CL30760Contig1_1_1-1143	NA	1142	NA	NA	NA	NA					mobidb-lite (MOBIDB_LITE); mobidb-lite (MOBIDB_LITE)	no GO terms	no GO terms
Cluster-10071.0	NA	Cluster-10071.0_TRINITY_DN175439_c0_g1_i1_1_1-894	NA	893	NA	NA	NA	NA					no IPS match	no IPS match	no IPS match
Cluster-10072.0	NA	Cluster-10072.0_TRINITY_DN262784_c0_g1_i1_1_1-567	NA	566	NA	NA	NA	NA					no IPS match	no IPS match	no IPS match
Cluster-10073.0	ENSNMLT00000029855.1	Cluster-10073.0_TRINITY_DN42051_c0_g1_i3_1_1-482	NA	481	NA	NA	NA	NA					Coil (COILS); IPR027267 (G3DSA:1.20.1270.GENE3D); PTHR36493:SF8 (PANTHER); PTHR36493 (PANTHER); SSF57997 (SUPERFAMILY)	no GO terms	no GO terms
Cluster-10074.0	NA	Cluster-10074.0_TRINITY_DN12744_c0_g1_i8_1_1-1912	NA	1911	NA	NA	NA	NA					no IPS match	no IPS match	no IPS match
Cluster-10074.1	NA	Cluster-10074.1_TRINITY_DN12744_c0_g1_i4_1_1-1509	NA	1508	NA	NA	NA	NA					no IPS match	no IPS match	no IPS match
Cluster-10075.0	ENSNMLT00000038858.1	Cluster-10075.0_CL6030Contig2_1_1-360	RRBP1_CANLFRibosome-binding protein 1 OS=Canis lupus familiaris OX=9615 GN=RRBP1 PE=2 SV=1	359	6	8.19e-28	49.7	3	P:GO:0007165; F:GO:0005515; C:GO:0030176	P:signal transduction; F:protein binding; C:integral component of endoplasmic reticulum membrane			mobidb-lite (MOBIDB_LITE)	no GO terms	no GO terms
Cluster-10076.0	ENSNMLT00000021002.1	Cluster-10076.0_TRINITY_DN179953_c0_g1_i1_1_1-1845	LRC8E_HUMANVolume-regulated anion channel subunit LRRC8E OS=Homo sapiens OX=9606 GN=LRRC8E PE=1 SV=2	1844	20	0	70.55	18	P:GO:0002329; P:GO:0006884; P:GO:0007517; P:GO:0008543; P:GO:0015734; P:GO:0015810; P:GO:0031344; P:GO:0034214; P:GO:0040025; P:GO:0045444; P:GO:0046579; P:GO:0071470; F:GO:0005225; F:GO:0042802; C:GO:0005783; C:GO:0005887; C:GO:0009986; C:GO:0034702	P:pre-B cell differentiation; P:cell volume homeostasis; P:muscle organ development; P:fibroblast growth factor receptor signaling pathway; P:taurine transport; P:aspartate transmembrane transport; P:regulation of cell projection organization; P:protein hexamerization; P:vulval development; P:fat cell differentiation; P:positive regulation of Ras protein signal transduction; P:cellular response t…	EC:7	Translocases	IPR021040 (PFAM); IPR001611 (PFAM); IPR032675 (G3DSA:3.80.10.GENE3D); IPR032675 (G3DSA:3.80.10.GENE3D); PTHR48051:SF15 (PANTHER); PTHR48051 (PANTHER); IPR001611 (PROSITE_PROFILES); IPR001611 (PROSITE_PROFILES); IPR001611 (PROSITE_PROFILES); IPR001611 (PROSITE_PROFILES); IPR001611 (PROSITE_PROFILES); IPR001611 (PROSITE_PROFILES); IPR001611 (PROSITE_PROFILES); IPR001611 (PROSITE_PROFILES); IPR00161…	F:GO:0005515	F:protein binding
Cluster-10077.0	NA	Cluster-10077.0_TRINITY_DN5507_c1_g1_i1_1_1-427	NA	426	NA	NA	NA	NA					no IPS match	no IPS match	no IPS match
Cluster-10077.1	NA	Cluster-10077.1_TRINITY_DN5507_c1_g1_i8_1_1-378	NA	377	NA	NA	NA	NA					no IPS match	no IPS match	no IPS match
Cluster-10078.0	ENSNMLT00000004274.1	Cluster-10078.0_TRINITY_DN7744_c1_g2_i1_1_1-1080	DMBT1_RABITDeleted in malignant brain tumors 1 protein OS=Oryctolagus cuniculus OX=9986 GN=Dmbt1 PE=1 SV=2	1079	20	8.08e-13	53.58	24	P:GO:0001824; P:GO:0006898; P:GO:0009888; P:GO:0010033; P:GO:0019538; P:GO:0030154; P:GO:0032717; P:GO:0043152; P:GO:0048589; P:GO:0050829; P:GO:0050830; P:GO:0061844; F:GO:0001530; F:GO:0001968; F:GO:0003677; F:GO:0005044; F:GO:0038187; F:GO:0070891; F:GO:1904399; C:GO:0005615; C:GO:0009897; C:GO:0016021; C:GO:0030670; C:GO:0062023	P:blastocyst development; P:receptor-mediated endocytosis; P:tissue development; P:response to organic substance; P:protein metabolic process; P:cell differentiation; P:negative regulation of interleukin-8 production; P:induction of bacterial agglutination; P:developmental growth; P:defense response to Gram-negative bacterium; P:defense response to Gram-positive bacterium; P:antimicrobial humoral…			IPR001190 (PRINTS); IPR013783 (G3DSA:2.60.40.GENE3D); IPR036772 (G3DSA:3.10.250.GENE3D); IPR001190 (PFAM); PTHR48071:SF3 (PANTHER); PTHR48071 (PANTHER); IPR001190 (PROSITE_PROFILES); IPR036772 (SUPERFAMILY)	F:GO:0005044; C:GO:0016020	F:scavenger receptor activity; C:membrane
Cluster-10079.0	NA	Cluster-10079.0_TRINITY_DN249_c1_g1_i1_1_1-404	NA	403	NA	NA	NA	NA					no IPS match	no IPS match	no IPS match
Cluster-1008.0	ENSNMLT00000019216.1	Cluster-1008.0_TRINITY_DN195016_c0_g2_i1_1_1-330	NA	329	NA	NA	NA	NA					no IPS match	no IPS match	no IPS match
Cluster-10080.0	ENSNMLT00000049221.1	Cluster-10080.0_CL12493Contig1_1_1-4916	YG31B_YEASTTransposon Ty3-G Gag-Pol polyprotein OS=Saccharomyces cerevisiae (strain ATCC 204508 / S288c) OX=559292 GN=TY3B-G PE=1 SV=3	4915	20	1.37e-81	46.91	6	P:GO:0015074; F:GO:0003676; F:GO:0008270; F:GO:0016740; F:GO:0016787; C:GO:0005622	P:DNA integration; F:nucleic acid binding; F:zinc ion binding; F:transferase activity; F:hydrolase activity; C:intracellular anatomical structure	EC:2; EC:3	Transferases; Hydrolases	Coil (COILS); IPR000477 (PFAM); G3DSA:2.30.30.140 (GENE3D); IPR041588 (PFAM); IPR021109 (G3DSA:2.40.70.GENE3D); IPR036397 (G3DSA:3.30.420.GENE3D); IPR043128 (G3DSA:3.30.70.GENE3D); G3DSA:3.10.20.370 (GENE3D); G3DSA:1.10.10.2300 (GENE3D); IPR043128 (G3DSA:3.30.70.GENE3D); G3DSA:3.10.10.10 (GENE3D); G3DSA:4.10.60.10 (GENE3D); G3DSA:1.10.340.70 (GENE3D); IPR001584 (PFAM); IPR041577 (PFAM); mobidb-li…	P:GO:0015074; F:GO:0003676; F:GO:0008270	P:DNA integration; F:nucleic acid binding; F:zinc ion binding
Cluster-10081.0	ENSNMLT00000043182.1	Cluster-10081.0_TRINITY_DN11359_c0_g1_i1_1_1-8152	DPOLQ_HUMANDNA polymerase theta OS=Homo sapiens OX=9606 GN=POLQ PE=1 SV=2	8151	20	0	53.18	28	P:GO:0000731; P:GO:0006284; P:GO:0009640; P:GO:0009933; P:GO:0010468; P:GO:0016446; P:GO:0031297; P:GO:0032508; P:GO:0051260; P:GO:0051301; P:GO:0090305; P:GO:0097681; P:GO:1901255; P:GO:1902749; P:GO:1990067; P:GO:2000011; P:GO:2000042; F:GO:0003682; F:GO:0003684; F:GO:0003887; F:GO:0005524; F:GO:0008409; F:GO:0017116; F:GO:0042802; F:GO:0051575; C:GO:0005654; C:GO:0005694; C:GO:0005737	P:DNA synthesis involved in DNA repair; P:base-excision repair; P:photomorphogenesis; P:meristem structural organization; P:regulation of gene expression; P:somatic hypermutation of immunoglobulin genes; P:replication fork processing; P:DNA duplex unwinding; P:protein homooligomerization; P:cell division; P:nucleic acid phosphodiester bond hydrolysis; P:double-strand break repair via alternative …	EC:2.7.7; EC:3.6.1.15; EC:3.6.1; EC:3.1; EC:3.6.4.12; EC:4.2; EC:2.7; EC:2; EC:3.6; EC:3; EC:4; EC:2.7.7.7	Transferring phosphorus-containing groups; Nucleoside-triphosphate phosphatase; Acting on acid anhydrides; Acting on ester bonds; DNA helicase; Carbon-oxygen lyases; Transferring phosphorus-containing groups; Transferases; Acting on acid anhydrides; Hydrolases; Lyases; DNA-directed DNA polymerase	Coil (COILS); IPR002298 (PRINTS); G3DSA:1.10.150.20 (GENE3D); IPR001650 (PFAM); G3DSA:3.30.70.370 (GENE3D); IPR036397 (G3DSA:3.30.420.GENE3D); G3DSA:1.10.3380.20 (GENE3D); G3DSA:3.40.50.300 (GENE3D); IPR011545 (PFAM); IPR001098 (PFAM); G3DSA:1.20.1060.10 (GENE3D); G3DSA:3.40.50.300 (GENE3D); mobidb-lite (MOBIDB_LITE); mobidb-lite (MOBIDB_LITE); mobidb-lite (MOBIDB_LITE); mobidb-lite (MOBIDB_LITE)…	P:GO:0006260; P:GO:0006261; F:GO:0003676; F:GO:0003677; F:GO:0003887; F:GO:0005524	P:DNA replication; P:DNA-dependent DNA replication; F:nucleic acid binding; F:DNA binding; F:DNA-directed DNA polymerase activity; F:ATP binding
Cluster-10082.0	NA	Cluster-10082.0_TRINITY_DN58495_c0_g1_i1_1_1-1096	NA	1095	NA	NA	NA	NA					no IPS match	no IPS match	no IPS match
Cluster-10083.0	NA	Cluster-10083.0_TRINITY_DN157413_c0_g1_i1_1_1-1137	NA	1136	NA	NA	NA	NA					no IPS match	no IPS match	no IPS match
Cluster-10084.0	NA	Cluster-10084.0_CL11911Contig1_1_1-427	NA	426	NA	NA	NA	NA					no IPS match	no IPS match	no IPS match
Cluster-10085.0	NA	Cluster-10085.0_TRINITY_DN24203_c2_g2_i1_1_1-2881	NA	2880	NA	NA	NA	NA					no IPS match	no IPS match	no IPS match
Cluster-10086.0	NA	Cluster-10086.0_TRINITY_DN122332_c4_g1_i1_1_1-430	NA	429	NA	NA	NA	NA					no IPS match	no IPS match	no IPS match
Cluster-10087.0	NA	Cluster-10087.0_TRINITY_DN59179_c1_g1_i1_1_1-437	NA	436	NA	NA	NA	NA					no IPS match	no IPS match	no IPS match
Cluster-10088.0	NA	Cluster-10088.0_TRINITY_DN7328_c9_g1_i1_1_1-574	NA	573	NA	NA	NA	NA					mobidb-lite (MOBIDB_LITE); mobidb-lite (MOBIDB_LITE); mobidb-lite (MOBIDB_LITE)	no GO terms	no GO terms
Cluster-10089.0	ENSNMLT00000000577.1	Cluster-10089.0_TRINITY_DN53613_c1_g1_i1_1_1-753	NA	752	NA	NA	NA	NA					PTHR47510 (PANTHER); PTHR47510:SF1 (PANTHER)	no GO terms	no GO terms
Cluster-1009.0	NA	Cluster-1009.0_TRINITY_DN272844_c0_g1_i1_1_1-324	NA	323	NA	NA	NA	NA					no IPS match	no IPS match	no IPS match
Cluster-10090.0	ENSNMLT00000022588.1	Cluster-10090.0_TRINITY_DN15954_c0_g1_i8_1_1-3910	C2512_DANRECholesterol 25-hydroxylase-like protein 1, member 2 OS=Danio rerio OX=7955 GN=ch25hl1.2 PE=3 SV=1	3909	20	1.26e-132	61.53	21	P:GO:0006699; P:GO:0007165; P:GO:0008203; P:GO:0016126; P:GO:0030041; P:GO:0034440; P:GO:0035754; P:GO:0051607; F:GO:0000254; F:GO:0001567; F:GO:0005506; F:GO:0019903; F:GO:0051015; C:GO:0001725; C:GO:0005789; C:GO:0005826; C:GO:0005829; C:GO:0005884; C:GO:0016021; C:GO:0032154; C:GO:0042995	P:bile acid biosynthetic process; P:signal transduction; P:cholesterol metabolic process; P:sterol biosynthetic process; P:actin filament polymerization; P:lipid oxidation; P:B cell chemotaxis; P:defense response to virus; F:C-4 methylsterol oxidase activity; F:cholesterol 25-hydroxylase activity; F:iron ion binding; F:protein phosphatase binding; F:actin filament binding; C:stress fiber; C:endop…	EC:1; EC:1.14.99.38; EC:1.14; EC:1.14.13; EC:1.14.18.9	Oxidoreductases; Cholesterol 25-hydroxylase; Acting on paired donors, with incorporation or reduction of molecular oxygen. The oxygen incorporated need not be derived from O(2); Acting on paired donors, with incorporation or reduction of molecular oxygen. The oxygen incorporated need not be derived from O(2); 4-alpha-methylsterol monooxygenase	IPR006694 (PFAM); PTHR11863 (PANTHER); PTHR11863:SF113 (PANTHER)	P:GO:0008610; F:GO:0005506; F:GO:0016491	P:lipid biosynthetic process; F:iron ion binding; F:oxidoreductase activity
Cluster-10091.0	ENSNMLT00000028770.1	Cluster-10091.0_TRINITY_DN307242_c0_g1_i1_1_1-715	NA	714	NA	NA	NA	2	F:GO:0005509; F:GO:0046914	F:calcium ion binding; F:transition metal ion binding			G3DSA:1.10.238.10 (GENE3D); IPR002048 (PFAM); PTHR11639 (PANTHER); PTHR11639:SF126 (PANTHER); IPR018247 (PROSITE_PATTERNS); IPR002048 (PROSITE_PROFILES); IPR034325 (CDD); IPR011992 (SUPERFAMILY)	F:GO:0005509; F:GO:0046914	F:calcium ion binding; F:transition metal ion binding
Cluster-10092.0	NA	Cluster-10092.0_TRINITY_DN25410_c2_g1_i1_1_1-510	NA	509	NA	NA	NA	NA					no IPS match	no IPS match	no IPS match
Cluster-10093.0	NA	Cluster-10093.0_TRINITY_DN238152_c0_g1_i1_1_1-1415	NA	1414	NA	NA	NA	NA					no IPS match	no IPS match	no IPS match
Cluster-10094.0	ENSNMLT00000022621.1	Cluster-10094.0_TRINITY_DN54573_c1_g1_i1_1_1-1071	STAP1_HUMANSignal-transducing adaptor protein 1 OS=Homo sapiens OX=9606 GN=STAP1 PE=1 SV=1	1070	4	1.12e-55	55.52	21	P:GO:0007169; P:GO:0010628; P:GO:0010760; P:GO:0042326; P:GO:0050861; P:GO:0060100; P:GO:0071222; P:GO:1900028; P:GO:1902227; P:GO:1903980; P:GO:1903997; P:GO:1904140; P:GO:1904151; P:GO:2000251; F:GO:0001784; F:GO:0005068; F:GO:0005157; C:GO:0005654; C:GO:0005739; C:GO:0016020; C:GO:0032991	P:transmembrane receptor protein tyrosine kinase signaling pathway; P:positive regulation of gene expression; P:negative regulation of macrophage chemotaxis; P:negative regulation of phosphorylation; P:positive regulation of B cell receptor signaling pathway; P:positive regulation of phagocytosis, engulfment; P:cellular response to lipopolysaccharide; P:negative regulation of ruffle assembly; P:n…			IPR036860 (G3DSA:3.30.505.GENE3D); IPR000980 (PFAM); IPR011993 (G3DSA:2.30.29.GENE3D); mobidb-lite (MOBIDB_LITE); IPR039111 (PANTHER); PTHR16186:SF10 (PANTHER); IPR001849 (PROSITE_PROFILES); IPR000980 (PROSITE_PROFILES); SSF50729 (SUPERFAMILY); IPR036860 (SUPERFAMILY)	F:GO:0035591	F:signaling adaptor activity
Cluster-10095.0	NA	Cluster-10095.0_TRINITY_DN170823_c0_g1_i1_1_1-1182	NA	1181	NA	NA	NA	NA					no IPS match	no IPS match	no IPS match
Cluster-10096.0	ENSNMLT00000026104.1	Cluster-10096.0_CL12758Contig1_1_1-882	NA	881	NA	NA	NA	NA					mobidb-lite (MOBIDB_LITE); mobidb-lite (MOBIDB_LITE)	no GO terms	no GO terms
Cluster-10097.0	ENSNMLT00000035093.1	Cluster-10097.0_TRINITY_DN16_c0_g2_i1_1_1-1796	KLF2_MOUSEKrueppel-like factor 2 OS=Mus musculus OX=10090 GN=Klf2 PE=1 SV=2	1795	20	2.81e-60	77.02	94	P:GO:0000122; P:GO:0001889; P:GO:0006338; P:GO:0007411; P:GO:0007500; P:GO:0008284; P:GO:0010628; P:GO:0014067; P:GO:0014740; P:GO:0014816; P:GO:0014901; P:GO:0014908; P:GO:0019221; P:GO:0030183; P:GO:0031077; P:GO:0032088; P:GO:0032270; P:GO:0032534; P:GO:0032715; P:GO:0032717; P:GO:0034115; P:GO:0035019; P:GO:0035162; P:GO:0035166; P:GO:0035264; P:GO:0036003; P:GO:0040029; P:GO:0042060; P:GO:00…	P:negative regulation of transcription by RNA polymerase II; P:liver development; P:chromatin remodeling; P:axon guidance; P:mesodermal cell fate determination; P:positive regulation of cell population proliferation; P:positive regulation of gene expression; P:negative regulation of phosphatidylinositol 3-kinase signaling; P:negative regulation of muscle hyperplasia; P:skeletal muscle satellite c…			G3DSA:3.30.160.60 (GENE3D); G3DSA:3.30.160.60 (GENE3D); G3DSA:3.30.160.60 (GENE3D); IPR013087 (PFAM); PTHR23235 (PANTHER); PTHR23235:SF41 (PANTHER); IPR013087 (PROSITE_PATTERNS); IPR013087 (PROSITE_PATTERNS); IPR013087 (PROSITE_PATTERNS); IPR013087 (PROSITE_PROFILES); IPR013087 (PROSITE_PROFILES); IPR013087 (PROSITE_PROFILES); IPR036236 (SUPERFAMILY); IPR036236 (SUPERFAMILY)	no GO terms	no GO terms
Cluster-10098.0	ENSNMLT00000012816.1	Cluster-10098.0_TRINITY_DN26258_c0_g3_i2_1_1-2434	SC5D_RATLathosterol oxidase OS=Rattus norvegicus OX=10116 GN=Sc5d PE=1 SV=1	2433	20	6.17e-59	69.08	12	P:GO:0006631; P:GO:0006696; P:GO:0007049; P:GO:0033490; P:GO:0051301; P:GO:0070979; F:GO:0000248; F:GO:0005506; F:GO:0005515; F:GO:0050046; C:GO:0005680; C:GO:0030176	P:fatty acid metabolic process; P:ergosterol biosynthetic process; P:cell cycle; P:cholesterol biosynthetic process via lathosterol; P:cell division; P:protein K11-linked ubiquitination; F:C-5 sterol desaturase activity; F:iron ion binding; F:protein binding; F:lathosterol oxidase activity; C:anaphase-promoting complex; C:integral component of endoplasmic reticulum membrane	EC:1.14.21; EC:1; EC:1.14.21.6; EC:1.14; EC:1.14.19	Acting on paired donors, with incorporation or reduction of molecular oxygen. The oxygen incorporated need not be derived from O(2); Oxidoreductases; Acting on paired donors, with incorporation or reduction of molecular oxygen. The oxygen incorporated need not be derived from O(2); Acting on paired donors, with incorporation or reduction of molecular oxygen. The oxygen incorporated need not be de…	IPR006694 (PFAM); PTHR11863:SF139 (PANTHER); PTHR11863 (PANTHER)	P:GO:0008610; F:GO:0005506; F:GO:0016491	P:lipid biosynthetic process; F:iron ion binding; F:oxidoreductase activity
Cluster-10099.0	ENSNMLT00000037480.1	Cluster-10099.0_TRINITY_DN48402_c0_g1_i3_1_1-924	C1QL2_HUMANComplement C1q-like protein 2 OS=Homo sapiens OX=9606 GN=C1QL2 PE=2 SV=2	923	20	5.14e-09	47.78	14	P:GO:0001817; P:GO:0010629; P:GO:0048523; P:GO:0048585; P:GO:0048878; P:GO:0050793; P:GO:0051240; P:GO:0051963; P:GO:0070372; P:GO:1902533; F:GO:0005515; C:GO:0005615; C:GO:0032991; C:GO:0045202	P:regulation of cytokine production; P:negative regulation of gene expression; P:negative regulation of cellular process; P:negative regulation of response to stimulus; P:chemical homeostasis; P:regulation of developmental process; P:positive regulation of multicellular organismal process; P:regulation of synapse assembly; P:regulation of ERK1 and ERK2 cascade; P:positive regulation of intracellu…			Coil (COILS); IPR001073 (PRINTS); IPR001073 (PFAM); IPR008983 (G3DSA:2.60.120.GENE3D); PTHR22923:SF68 (PANTHER); PTHR22923 (PANTHER); IPR001073 (PROSITE_PROFILES); IPR008983 (SUPERFAMILY)	F:GO:0005515	F:protein binding
Cluster-101.0	NA	Cluster-101.0_TRINITY_DN185622_c0_g1_i1_1_1-425	NA	424	NA	NA	NA	NA					no IPS match	no IPS match	no IPS match
Cluster-1010.0	NA	Cluster-1010.0_TRINITY_DN225553_c0_g1_i1_1_1-315	NA	314	NA	NA	NA	NA					mobidb-lite (MOBIDB_LITE)	no GO terms	no GO terms
Cluster-10100.0	NA	Cluster-10100.0_TRINITY_DN43293_c0_g1_i1_1_1-839	NA	838	NA	NA	NA	NA					no IPS match	no IPS match	no IPS match
Cluster-10101.0	ENSNMLT00000018707.1	Cluster-10101.0_CL45505Contig1_1_1-1193	NA	1192	NA	NA	NA	NA					no IPS match	no IPS match	no IPS match
Cluster-10102.0	NA	Cluster-10102.0_TRINITY_DN48277_c0_g1_i3_1_1-573	NA	572	NA	NA	NA	NA					no IPS match	no IPS match	no IPS match
Cluster-10103.0	ENSNMLT00000047138.1	Cluster-10103.0_TRINITY_DN2256_c1_g1_i5_1_1-7744	NCOR1_XENLANuclear receptor corepressor 1 OS=Xenopus laevis OX=8355 GN=ncor1 PE=1 SV=1	7743	20	2.78e-149	71.19	60	P:GO:0000122; P:GO:0001701; P:GO:0002155; P:GO:0002361; P:GO:0003007; P:GO:0007519; P:GO:0007595; P:GO:0007596; P:GO:0008284; P:GO:0010243; P:GO:0014067; P:GO:0021537; P:GO:0021549; P:GO:0021794; P:GO:0021846; P:GO:0031065; P:GO:0032355; P:GO:0032922; P:GO:0040014; P:GO:0042593; P:GO:0042632; P:GO:0044849; P:GO:0045475; P:GO:0045599; P:GO:0045654; P:GO:0045820; P:GO:0045922; P:GO:0046329; P:GO:00…	P:negative regulation of transcription by RNA polymerase II; P:in utero embryonic development; P:regulation of thyroid hormone mediated signaling pathway; P:CD4-positive, CD25-positive, alpha-beta regulatory T cell differentiation; P:heart morphogenesis; P:skeletal muscle tissue development; P:lactation; P:blood coagulation; P:positive regulation of cell population proliferation; P:response to or…			Coil (COILS); IPR001005 (PFAM); G3DSA:1.10.10.60 (GENE3D); G3DSA:1.20.58.1880 (GENE3D); mobidb-lite (MOBIDB_LITE); mobidb-lite (MOBIDB_LITE); mobidb-lite (MOBIDB_LITE); mobidb-lite (MOBIDB_LITE); mobidb-lite (MOBIDB_LITE); mobidb-lite (MOBIDB_LITE); mobidb-lite (MOBIDB_LITE); mobidb-lite (MOBIDB_LITE); mobidb-lite (MOBIDB_LITE); mobidb-lite (MOBIDB_LITE); mobidb-lite (MOBIDB_LITE); mobidb-lite (M…	no GO terms	no GO terms
Cluster-10103.1	ENSNMLT00000001865.1	Cluster-10103.1_TRINITY_DN4066_c0_g1_i8_1_1-11839	NCOR2_HUMANNuclear receptor corepressor 2 OS=Homo sapiens OX=9606 GN=NCOR2 PE=1 SV=3	11838	19	0	66.54	60	P:GO:0000122; P:GO:0001701; P:GO:0002155; P:GO:0002361; P:GO:0003007; P:GO:0007519; P:GO:0007595; P:GO:0007596; P:GO:0008284; P:GO:0010243; P:GO:0010565; P:GO:0014067; P:GO:0019216; P:GO:0021537; P:GO:0021549; P:GO:0021794; P:GO:0021846; P:GO:0031065; P:GO:0032355; P:GO:0032922; P:GO:0040014; P:GO:0042593; P:GO:0042632; P:GO:0044849; P:GO:0045475; P:GO:0045599; P:GO:0045654; P:GO:0050872; P:GO:00…	P:negative regulation of transcription by RNA polymerase II; P:in utero embryonic development; P:regulation of thyroid hormone mediated signaling pathway; P:CD4-positive, CD25-positive, alpha-beta regulatory T cell differentiation; P:heart morphogenesis; P:skeletal muscle tissue development; P:lactation; P:blood coagulation; P:positive regulation of cell population proliferation; P:response to or…			Coil (COILS); Coil (COILS); Coil (COILS); G3DSA:1.20.5.430 (GENE3D); IPR031557 (PFAM); IPR001005 (PFAM); G3DSA:1.10.10.60 (GENE3D); G3DSA:1.20.58.1880 (GENE3D); mobidb-lite (MOBIDB_LITE); mobidb-lite (MOBIDB_LITE); mobidb-lite (MOBIDB_LITE); mobidb-lite (MOBIDB_LITE); mobidb-lite (MOBIDB_LITE); mobidb-lite (MOBIDB_LITE); mobidb-lite (MOBIDB_LITE); mobidb-lite (MOBIDB_LITE); mobidb-lite (MOBIDB_LI…	no GO terms	no GO terms
Cluster-10103.2	ENSNMLT00000047138.1	Cluster-10103.2_TRINITY_DN69369_c0_g1_i1_1_1-929	NA	928	NA	NA	NA	NA					no IPS match	no IPS match	no IPS match
Cluster-10104.0	ENSNMLT00000009857.1	Cluster-10104.0_TRINITY_DN40341_c0_g1_i2_1_1-3139	IMPG2_CHICKInterphotoreceptor matrix proteoglycan 2 OS=Gallus gallus OX=9031 GN=IMPG2 PE=1 SV=1	3138	12	1.18e-82	66.29	21	P:GO:0006029; P:GO:0006790; P:GO:0007601; P:GO:0022008; P:GO:0048468; P:GO:0048858; P:GO:0050804; P:GO:0051716; P:GO:1903510; F:GO:0005201; F:GO:0005515; F:GO:0005540; F:GO:0008201; F:GO:0035374; C:GO:0005794; C:GO:0005887; C:GO:0033165; C:GO:0042995; C:GO:0043235; C:GO:0097060; C:GO:0098588	P:proteoglycan metabolic process; P:sulfur compound metabolic process; P:visual perception; P:neurogenesis; P:cell development; P:cell projection morphogenesis; P:modulation of chemical synaptic transmission; P:cellular response to stimulus; P:mucopolysaccharide metabolic process; F:extracellular matrix structural constituent; F:protein binding; F:hyaluronic acid binding; F:heparin binding; F:cho…			IPR036364 (G3DSA:3.30.70.GENE3D); IPR000082 (PFAM); mobidb-lite (MOBIDB_LITE); mobidb-lite (MOBIDB_LITE); mobidb-lite (MOBIDB_LITE); mobidb-lite (MOBIDB_LITE); mobidb-lite (MOBIDB_LITE); mobidb-lite (MOBIDB_LITE); mobidb-lite (MOBIDB_LITE); IPR039861 (PANTHER); IPR032975 (PTHR12199:PANTHER); IPR000742 (PROSITE_PATTERNS); IPR000742 (PROSITE_PROFILES); IPR000082 (PROSITE_PROFILES); IPR000742 (PROSI…	P:GO:0007601; F:GO:0005201; F:GO:0005540; C:GO:0033165	P:visual perception; F:extracellular matrix structural constituent; F:hyaluronic acid binding; C:interphotoreceptor matrix
Cluster-10105.0	ENSNMLT00000020524.1	Cluster-10105.0_CL36579Contig1_1_1-4770	ADRB2_ONCMYBeta-2 adrenergic receptor OS=Oncorhynchus mykiss OX=8022 GN=adrb2 PE=2 SV=1	4769	20	2.82e-153	71.59	94	P:GO:0001996; P:GO:0002024; P:GO:0002025; P:GO:0002032; P:GO:0002086; P:GO:0003059; P:GO:0006898; P:GO:0007171; P:GO:0007190; P:GO:0007565; P:GO:0007568; P:GO:0008284; P:GO:0008306; P:GO:0008333; P:GO:0009409; P:GO:0010739; P:GO:0010765; P:GO:0016525; P:GO:0016579; P:GO:0030279; P:GO:0030501; P:GO:0031398; P:GO:0031649; P:GO:0032570; P:GO:0032781; P:GO:0032811; P:GO:0033574; P:GO:0035249; P:GO:00…	P:positive regulation of heart rate by epinephrine-norepinephrine; P:diet induced thermogenesis; P:norepinephrine-epinephrine-mediated vasodilation involved in regulation of systemic arterial blood pressure; P:desensitization of G protein-coupled receptor signaling pathway by arrestin; P:diaphragm contraction; P:positive regulation of the force of heart contraction by epinephrine; P:receptor-medi…			IPR000276 (PRINTS); IPR002233 (PRINTS); G3DSA:1.20.1070.10 (GENE3D); IPR000276 (PFAM); PTHR24248 (PANTHER); PTHR24248:SF116 (PANTHER); IPR000276 (PROSITE_PATTERNS); IPR017452 (PROSITE_PROFILES); SSF81321 (SUPERFAMILY)	P:GO:0007186; F:GO:0004930; F:GO:0004935; C:GO:0016021	P:G protein-coupled receptor signaling pathway; F:G protein-coupled receptor activity; F:adrenergic receptor activity; C:integral component of membrane
Cluster-10106.0	ENSNMLT00000038161.1	Cluster-10106.0_SCL2043Contig1_1_1-3847	ZD20A_DANREPalmitoyltransferase ZDHHC20-A OS=Danio rerio OX=7955 GN=zdhhc20a PE=2 SV=1	3846	20	2.42e-174	68.63	29	P:GO:0006612; P:GO:0016188; P:GO:0018230; P:GO:0022407; P:GO:0022414; P:GO:0030900; P:GO:0042176; P:GO:0045234; P:GO:0048168; P:GO:0061001; P:GO:0071542; P:GO:0140450; P:GO:1900006; P:GO:1900273; P:GO:1903539; P:GO:1904719; P:GO:1905751; F:GO:0008270; F:GO:0019705; F:GO:0019706; F:GO:0042803; F:GO:0140439; C:GO:0005789; C:GO:0005887; C:GO:0014069; C:GO:0030173; C:GO:0048471; C:GO:0055038; C:GO:00…	P:protein targeting to membrane; P:synaptic vesicle maturation; P:peptidyl-L-cysteine S-palmitoylation; P:regulation of cell-cell adhesion; P:reproductive process; P:forebrain development; P:regulation of protein catabolic process; P:protein palmitoleylation; P:regulation of neuronal synaptic plasticity; P:regulation of dendritic spine morphogenesis; P:dopaminergic neuron differentiation; P:prote…	EC:2.3; EC:2; EC:2.3.1.225; EC:2.3.1	Acyltransferases; Transferases; Protein S-acyltransferase; Acyltransferases	IPR001594 (PFAM); mobidb-lite (MOBIDB_LITE); mobidb-lite (MOBIDB_LITE); PTHR22883 (PANTHER); PTHR22883:SF367 (PANTHER); PS50216 (PROSITE_PROFILES)	F:GO:0016409	F:palmitoyltransferase activity
Cluster-10107.1	ENSNMLT00000046078.1	Cluster-10107.1_TRINITY_DN3129_c0_g1_i31_1_1-4439	FOXN2_HUMANForkhead box protein N2 OS=Homo sapiens OX=9606 GN=FOXN2 PE=1 SV=3	4438	20	2.49e-107	60.45	29	P:GO:0001947; P:GO:0002360; P:GO:0003170; P:GO:0006952; P:GO:0007049; P:GO:0008016; P:GO:0010842; P:GO:0030216; P:GO:0030858; P:GO:0035878; P:GO:0035881; P:GO:0036302; P:GO:0043029; P:GO:0045944; P:GO:0048514; P:GO:0048523; P:GO:0051093; P:GO:0051798; P:GO:0060579; P:GO:0097094; P:GO:0097535; P:GO:0097536; P:GO:1902232; F:GO:0000987; F:GO:0001228; F:GO:0003682; F:GO:0005515; C:GO:0005654; C:GO:00…	P:heart looping; P:T cell lineage commitment; P:heart valve development; P:defense response; P:cell cycle; P:regulation of heart contraction; P:retina layer formation; P:keratinocyte differentiation; P:positive regulation of epithelial cell differentiation; P:nail development; P:amacrine cell differentiation; P:atrioventricular canal development; P:T cell homeostasis; P:positive regulation of tra…			IPR001766 (PRINTS); IPR036388 (G3DSA:1.10.10.GENE3D); IPR001766 (PFAM); mobidb-lite (MOBIDB_LITE); mobidb-lite (MOBIDB_LITE); mobidb-lite (MOBIDB_LITE); mobidb-lite (MOBIDB_LITE); mobidb-lite (MOBIDB_LITE); PTHR13962 (PANTHER); PTHR13962:SF19 (PANTHER); IPR018122 (PROSITE_PATTERNS); IPR030456 (PROSITE_PATTERNS); IPR001766 (PROSITE_PROFILES); IPR001766 (CDD); IPR036390 (SUPERFAMILY)	P:GO:0006355; F:GO:0003700; F:GO:0043565	P:regulation of transcription, DNA-templated; F:DNA-binding transcription factor activity; F:sequence-specific DNA binding
Cluster-10108.0	ENSNMLT00000006320.1	Cluster-10108.0_SCL3783Contig1_1_1-2847	COAA1_CHICKCollagen alpha-1(X) chain OS=Gallus gallus OX=9031 GN=COL10A1 PE=1 SV=4	2846	20	2.93e-47	64.32	52	P:GO:0001525; P:GO:0001819; P:GO:0006635; P:GO:0009617; P:GO:0009749; P:GO:0010804; P:GO:0030198; P:GO:0031953; P:GO:0032720; P:GO:0032869; P:GO:0035690; P:GO:0042593; P:GO:0043123; P:GO:0043124; P:GO:0043407; P:GO:0045599; P:GO:0045650; P:GO:0045721; P:GO:0045892; P:GO:0045923; P:GO:0046326; P:GO:0048593; P:GO:0050673; P:GO:0050728; P:GO:0050765; P:GO:0050873; P:GO:0070994; P:GO:0071407; P:GO:00…	P:angiogenesis; P:positive regulation of cytokine production; P:fatty acid beta-oxidation; P:response to bacterium; P:response to glucose; P:negative regulation of tumor necrosis factor-mediated signaling pathway; P:extracellular matrix organization; P:negative regulation of protein autophosphorylation; P:negative regulation of tumor necrosis factor production; P:cellular response to insulin stim…			IPR001073 (PRINTS); IPR001073 (PFAM); IPR008983 (G3DSA:2.60.120.GENE3D); IPR008160 (PFAM); mobidb-lite (MOBIDB_LITE); mobidb-lite (MOBIDB_LITE); mobidb-lite (MOBIDB_LITE); mobidb-lite (MOBIDB_LITE); PTHR24023 (PANTHER); PTHR24023:SF998 (PANTHER); IPR001073 (PROSITE_PROFILES); IPR008983 (SUPERFAMILY)	F:GO:0005515	F:protein binding
Cluster-10109.0	ENSNMLT00000013549.1	Cluster-10109.0_CL6526Contig2_1_1-3451	TLL1_DANREDorsal-ventral patterning tolloid-like protein 1 OS=Danio rerio OX=7955 GN=tll1 PE=2 SV=1	3450	20	0	74.51	36	P:GO:0001502; P:GO:0001503; P:GO:0001568; P:GO:0001707; P:GO:0001885; P:GO:0006629; P:GO:0006766; P:GO:0006897; P:GO:0007313; P:GO:0007378; P:GO:0008586; P:GO:0015031; P:GO:0016485; P:GO:0022617; P:GO:0030513; P:GO:0032927; P:GO:0034380; P:GO:0035124; P:GO:0035162; P:GO:0036342; P:GO:0045464; P:GO:0048264; P:GO:0048632; P:GO:0061036; P:GO:1901360; F:GO:0004222; F:GO:0005125; F:GO:0005509; F:GO:00…	P:cartilage condensation; P:ossification; P:blood vessel development; P:mesoderm formation; P:endothelial cell development; P:lipid metabolic process; P:vitamin metabolic process; P:endocytosis; P:maternal specification of dorsal/ventral axis, oocyte, soma encoded; P:amnioserosa formation; P:imaginal disc-derived wing vein morphogenesis; P:protein transport; P:protein processing; P:extracellular …	EC:3.4.24; EC:3.4.24.61; EC:3.4.24.23; EC:3.4.24.24; EC:3.4.24.69; EC:3.4.24.64; EC:3.4.24.21; EC:3.4.24.22; EC:3.4; EC:3.4.24.17; EC:3.4.24.18; EC:3.4.24.19; EC:3.4.24.70; EC:3.4.99; EC:3.4.24.71; EC:3.4.24.72; EC:3.4.24.56; EC:3.4.24.35; EC:3.4.24.57; EC:3.4.24.14; EC:3.4.24.37; EC:3.4.24.59; EC:3.4.24.11; EC:3.4.24.55; EC:3	Acting on peptide bonds (peptidases); Nardilysin; Matrilysin; Gelatinase A; Bontoxilysin; Mitochondrial processing peptidase; Astacin; Stromelysin 2; Acting on peptide bonds (peptidases); Stromelysin 1; Meprin A; Procollagen C-endopeptidase; Oligopeptidase A; Acting on peptide bonds (peptidases); Endothelin-converting enzyme 1; Fibrolase; Insulysin; Gelatinase B; O-sialoglycoprotein endopeptidase…	IPR015446 (PIRSF); G3DSA:2.10.25.10 (GENE3D); PF14670 (PFAM); G3DSA:2.10.25.10 (GENE3D); IPR035914 (G3DSA:2.60.120.GENE3D); IPR000859 (PFAM); IPR035914 (G3DSA:2.60.120.GENE3D); PTHR45645 (PANTHER); PTHR45645:SF26 (PANTHER); IPR000152 (PROSITE_PATTERNS); IPR000742 (PROSITE_PATTERNS); IPR000742 (PROSITE_PATTERNS); IPR018097 (PROSITE_PATTERNS); IPR018097 (PROSITE_PATTERNS); IPR000152 (PROSITE_PATTER…	F:GO:0004222; F:GO:0005509	F:metalloendopeptidase activity; F:calcium ion binding
Cluster-1011.0	NA	Cluster-1011.0_TRINITY_DN69445_c0_g2_i1_1_1-442	NA	441	NA	NA	NA	NA					mobidb-lite (MOBIDB_LITE); mobidb-lite (MOBIDB_LITE); mobidb-lite (MOBIDB_LITE); mobidb-lite (MOBIDB_LITE); mobidb-lite (MOBIDB_LITE)	no GO terms	no GO terms
Cluster-10110.0	ENSNMLT00000049221.1	Cluster-10110.0_TRINITY_DN120118_c1_g1_i1_1_1-1685	POL4_DROMERetrovirus-related Pol polyprotein from transposon 412 OS=Drosophila melanogaster OX=7227 GN=POL PE=4 SV=1	1684	20	6.49e-69	49.25	6	P:GO:0006259; F:GO:0016740; F:GO:0016787; F:GO:0097159; F:GO:1901363; C:GO:0005622	P:DNA metabolic process; F:transferase activity; F:hydrolase activity; F:organic cyclic compound binding; F:heterocyclic compound binding; C:intracellular anatomical structure	EC:2; EC:3	Transferases; Hydrolases	G3DSA:3.10.10.10 (GENE3D); IPR000477 (PFAM); IPR041577 (PFAM); IPR041588 (PFAM); G3DSA:1.10.340.70 (GENE3D); G3DSA:3.10.20.370 (GENE3D); IPR043128 (G3DSA:3.30.70.GENE3D); IPR043128 (G3DSA:3.30.70.GENE3D); PTHR24559 (PANTHER); PTHR24559:SF324 (PANTHER); IPR000477 (PROSITE_PROFILES); cd09274 (CDD); cd01647 (CDD); IPR043502 (SUPERFAMILY)	no GO terms	no GO terms
Cluster-10111.0	NA	Cluster-10111.0_TRINITY_DN194222_c0_g1_i1_1_1-672	NA	671	NA	NA	NA	NA					no IPS match	no IPS match	no IPS match
Cluster-10112.0	ENSNMLT00000030953.1	Cluster-10112.0_CL14459Contig1_1_1-1313	NA	1312	NA	NA	NA	NA					no IPS match	no IPS match	no IPS match
Cluster-10112.1	ENSNMLT00000030949.1	Cluster-10112.1_CL9807Contig1_1_1-3066	ZC4H2_DANREZinc finger C4H2 domain-containing protein OS=Danio rerio OX=7955 GN=zc4h2 PE=2 SV=1	3065	3	1.45e-113	95.79	10	P:GO:0007528; P:GO:0021522; P:GO:0045666; P:GO:0048665; P:GO:0048666; F:GO:0005515; F:GO:0046872; C:GO:0005634; C:GO:0005737; C:GO:0045211	P:neuromuscular junction development; P:spinal cord motor neuron differentiation; P:positive regulation of neuron differentiation; P:neuron fate specification; P:neuron development; F:protein binding; F:metal ion binding; C:nucleus; C:cytoplasm; C:postsynaptic membrane			Coil (COILS); Coil (COILS); IPR018482 (PFAM); PTHR31058:SF2 (PANTHER); IPR018482 (PANTHER); IPR044069 (PROSITE_PROFILES)	no GO terms	no GO terms
Cluster-10113.0	NA	Cluster-10113.0_TRINITY_DN67558_c0_g1_i1_1_1-1219	NA	1218	NA	NA	NA	NA					mobidb-lite (MOBIDB_LITE); mobidb-lite (MOBIDB_LITE); mobidb-lite (MOBIDB_LITE); mobidb-lite (MOBIDB_LITE); mobidb-lite (MOBIDB_LITE); mobidb-lite (MOBIDB_LITE); mobidb-lite (MOBIDB_LITE)	no GO terms	no GO terms
Cluster-10114.0	ENSNMLT00000007956.1	Cluster-10114.0_TRINITY_DN78792_c0_g5_i2_1_1-1422	KAZD1_HUMANKazal-type serine protease inhibitor domain-containing protein 1 OS=Homo sapiens OX=9606 GN=KAZALD1 PE=1 SV=1	1421	12	1.46e-53	52.36	9	P:GO:0030198; P:GO:0048513; P:GO:0090101; P:GO:0090287; F:GO:0005515; F:GO:0008236; C:GO:0005576; C:GO:0005614; C:GO:0005737	P:extracellular matrix organization; P:animal organ development; P:negative regulation of transmembrane receptor protein serine/threonine kinase signaling pathway; P:regulation of cellular response to growth factor stimulus; F:protein binding; F:serine-type peptidase activity; C:extracellular region; C:interstitial matrix; C:cytoplasm	EC:3.4; EC:3	Acting on peptide bonds (peptidases); Hydrolases	IPR002350 (PFAM); PF13927 (PFAM); G3DSA:3.30.60.30 (GENE3D); IPR013783 (G3DSA:2.60.40.GENE3D); IPR011390 (PANTHER); PTHR14186:SF25 (PANTHER); IPR000867 (PROSITE_PROFILES); IPR007110 (PROSITE_PROFILES); IPR002350 (PROSITE_PROFILES); cd00104 (CDD); cd00096 (CDD); IPR036179 (SUPERFAMILY); IPR036058 (SUPERFAMILY); IPR009030 (SUPERFAMILY)	P:GO:0001558; F:GO:0005515; F:GO:0005520; C:GO:0005576	P:regulation of cell growth; F:protein binding; F:insulin-like growth factor binding; C:extracellular region
Cluster-10115.0	NA	Cluster-10115.0_TRINITY_DN43306_c0_g1_i1_1_1-566	NA	565	NA	NA	NA	NA					no IPS match	no IPS match	no IPS match
Cluster-10116.0	ENSNMLT00000011599.1	Cluster-10116.0_TRINITY_DN30422_c0_g2_i1_1_1-307	NA	306	NA	NA	NA	NA					no IPS match	no IPS match	no IPS match
Cluster-10117.0	NA	Cluster-10117.0_TRINITY_DN78352_c2_g1_i1_1_1-1587	NA	1586	NA	NA	NA	NA					no IPS match	no IPS match	no IPS match
Cluster-10118.0	ENSNMLT00000002911.1	Cluster-10118.0_TRINITY_DN80728_c0_g2_i5_1_1-5275	H6S3B_DANREHeparan-sulfate 6-O-sulfotransferase 3-B OS=Danio rerio OX=7955 GN=hs6st3b PE=1 SV=1	5274	13	0	78.21	15	P:GO:0001569; P:GO:0006024; P:GO:0015015; P:GO:0048048; P:GO:0048286; P:GO:0048666; P:GO:0060173; P:GO:0060716; F:GO:0005515; F:GO:0017095; F:GO:0050656; F:GO:0070492; C:GO:0000139; C:GO:0005887; C:GO:0016607	P:branching involved in blood vessel morphogenesis; P:glycosaminoglycan biosynthetic process; P:heparan sulfate proteoglycan biosynthetic process, enzymatic modification; P:embryonic eye morphogenesis; P:lung alveolus development; P:neuron development; P:limb development; P:labyrinthine layer blood vessel development; F:protein binding; F:heparan sulfate 6-O-sulfotransferase activity; F:3'-phosph…	EC:2; EC:2.8.2; EC:2.8	Transferases; Transferring sulfur-containing groups; Transferring sulfur-containing groups	IPR005331 (PFAM); G3DSA:3.40.50.300 (GENE3D); mobidb-lite (MOBIDB_LITE); mobidb-lite (MOBIDB_LITE); PTHR12812:SF3 (PANTHER); IPR010635 (PANTHER); IPR027417 (SUPERFAMILY)	F:GO:0008146; C:GO:0016021	F:sulfotransferase activity; C:integral component of membrane
Cluster-10119.0	ENSNMLT00000014134.1	Cluster-10119.0_TRINITY_DN24683_c1_g1_i6_1_1-496	NA	495	NA	NA	NA	NA					mobidb-lite (MOBIDB_LITE); mobidb-lite (MOBIDB_LITE)	no GO terms	no GO terms
Cluster-1012.0	NA	Cluster-1012.0_TRINITY_DN27769_c0_g1_i1_1_1-651	NA	650	NA	NA	NA	NA					mobidb-lite (MOBIDB_LITE); mobidb-lite (MOBIDB_LITE)	no GO terms	no GO terms
Cluster-10120.0	ENSNMLT00000026668.1	Cluster-10120.0_TRINITY_DN459_c1_g2_i1_1_1-860	PLPR4_HUMAN2-lysophosphatidate phosphatase PLPPR4 OS=Homo sapiens OX=9606 GN=PLPPR4 PE=1 SV=1	859	11	4.15e-39	64.45	12	P:GO:0006644; P:GO:0007165; P:GO:0007409; P:GO:0046839; P:GO:0048839; F:GO:0005515; F:GO:0008195; F:GO:0042577; F:GO:0052642; C:GO:0009897; C:GO:0098978; C:GO:0099061	P:phospholipid metabolic process; P:signal transduction; P:axonogenesis; P:phospholipid dephosphorylation; P:inner ear development; F:protein binding; F:phosphatidate phosphatase activity; F:lipid phosphatase activity; F:lysophosphatidic acid phosphatase activity; C:external side of plasma membrane; C:glutamatergic synapse; C:integral component of postsynaptic density membrane	EC:3.1; EC:3; EC:3.1.3.4; EC:3.1.3	Acting on ester bonds; Hydrolases; Phosphatidate phosphatase; Acting on ester bonds	IPR028684 (PTHR10165:PANTHER); IPR043216 (PANTHER)	P:GO:0006644; P:GO:0007409; P:GO:0046839; F:GO:0042577; C:GO:0005887	P:phospholipid metabolic process; P:axonogenesis; P:phospholipid dephosphorylation; F:lipid phosphatase activity; C:integral component of plasma membrane
Cluster-10121.0	ENSNMLT00000049234.1	Cluster-10121.0_TRINITY_DN1055_c0_g3_i1_1_1-637	HXA1A_TAKRUHomeobox protein Hox-A1a OS=Takifugu rubripes OX=31033 GN=hoxa1a PE=3 SV=1	636	20	1.16e-112	65.34	34	P:GO:0000132; P:GO:0007605; P:GO:0007634; P:GO:0008045; P:GO:0009952; P:GO:0014025; P:GO:0021569; P:GO:0021571; P:GO:0021575; P:GO:0021592; P:GO:0021599; P:GO:0021612; P:GO:0021663; P:GO:0021754; P:GO:0021953; P:GO:0031060; P:GO:0034728; P:GO:0035066; P:GO:0042473; P:GO:0045944; P:GO:0048702; P:GO:0048844; P:GO:0050795; P:GO:0050890; P:GO:0050905; P:GO:0060876; P:GO:0071300; P:GO:0071361; P:GO:00…	P:establishment of mitotic spindle orientation; P:sensory perception of sound; P:optokinetic behavior; P:motor neuron axon guidance; P:anterior/posterior pattern specification; P:neural keel formation; P:rhombomere 3 development; P:rhombomere 5 development; P:hindbrain morphogenesis; P:fourth ventricle development; P:abducens nerve formation; P:facial nerve structural organization; P:rhombomere 4…			G3DSA:1.10.10.60 (GENE3D); mobidb-lite (MOBIDB_LITE); PTHR45946:SF3 (PANTHER); PTHR45946 (PANTHER)	no GO terms	no GO terms
Cluster-10122.0	ENSNMLT00000027818.1	Cluster-10122.0_TRINITY_DN12320_c0_g1_i3_1_1-2463	TMC7_MACFATransmembrane channel-like protein 7 OS=Macaca fascicularis OX=9541 GN=TMC7 PE=2 SV=1	2462	20	2.28e-87	48.57	8	P:GO:0007423; P:GO:0050794; F:GO:0005515; C:GO:0005737; C:GO:0005887; C:GO:0012505; C:GO:0031090; C:GO:0043231	P:sensory organ development; P:regulation of cellular process; F:protein binding; C:cytoplasm; C:integral component of plasma membrane; C:endomembrane system; C:organelle membrane; C:intracellular membrane-bounded organelle			IPR012496 (PFAM); mobidb-lite (MOBIDB_LITE); mobidb-lite (MOBIDB_LITE); PTHR23302:SF39 (PANTHER); IPR038900 (PANTHER)	C:GO:0005887; C:GO:0016021	C:integral component of plasma membrane; C:integral component of membrane
Cluster-10123.0	ENSNMLT00000031023.1	Cluster-10123.0_TRINITY_DN3604_c2_g1_i1_1_1-2577	REPS2_HUMANRalBP1-associated Eps domain-containing protein 2 OS=Homo sapiens OX=9606 GN=REPS2 PE=1 SV=2	2576	20	1.61e-123	54.77	35	P:GO:0007169; P:GO:0007264; P:GO:0007420; P:GO:0016197; P:GO:0022607; P:GO:0034613; P:GO:0043524; P:GO:0048488; P:GO:0051897; P:GO:0060124; P:GO:0060999; P:GO:0061024; P:GO:1903861; P:GO:1905274; P:GO:2001288; F:GO:0005509; F:GO:0017124; F:GO:0019209; F:GO:0060090; F:GO:0070064; C:GO:0005635; C:GO:0005813; C:GO:0005829; C:GO:0030027; C:GO:0030132; C:GO:0030139; C:GO:0030427; C:GO:0043025; C:GO:00…	P:transmembrane receptor protein tyrosine kinase signaling pathway; P:small GTPase mediated signal transduction; P:brain development; P:endosomal transport; P:cellular component assembly; P:cellular protein localization; P:negative regulation of neuron apoptotic process; P:synaptic vesicle endocytosis; P:positive regulation of protein kinase B signaling; P:positive regulation of growth hormone se…			Coil (COILS); G3DSA:1.10.238.10 (GENE3D); G3DSA:1.10.238.10 (GENE3D); IPR000261 (PFAM); mobidb-lite (MOBIDB_LITE); mobidb-lite (MOBIDB_LITE); mobidb-lite (MOBIDB_LITE); mobidb-lite (MOBIDB_LITE); mobidb-lite (MOBIDB_LITE); mobidb-lite (MOBIDB_LITE); PTHR11216:SF64 (PANTHER); PTHR11216 (PANTHER); IPR018247 (PROSITE_PATTERNS); IPR002048 (PROSITE_PROFILES); IPR000261 (PROSITE_PROFILES); IPR000261 (P…	F:GO:0005509; F:GO:0005515	F:calcium ion binding; F:protein binding
Cluster-10124.0	ENSNMLT00000012345.1	Cluster-10124.0_TRINITY_DN45242_c0_g1_i5_1_1-1868	NA	1867	NA	NA	NA	NA					Coil (COILS); IPR006612 (PFAM); IPR027805 (PFAM); IPR038441 (G3DSA:3.30.40.GENE3D); IPR027806 (PFAM); mobidb-lite (MOBIDB_LITE); mobidb-lite (MOBIDB_LITE); PTHR23080:SF63 (PANTHER); PTHR23080 (PANTHER); IPR006612 (PROSITE_PROFILES); SSF57716 (SUPERFAMILY)	no GO terms	no GO terms
Cluster-10125.0	ENSNMLT00000000025.1	Cluster-10125.0_TRINITY_DN904_c0_g1_i1_1_1-2345	ZPLD1_SALSAZona pellucida-like domain-containing protein 1 OS=Salmo salar OX=8030 GN=zpld1 PE=1 SV=1	2344	20	0	54.52	26	P:GO:0002376; P:GO:0003014; P:GO:0006873; P:GO:0006950; P:GO:0007155; P:GO:0010033; P:GO:0043170; P:GO:0044237; P:GO:0044238; P:GO:0050789; P:GO:0051179; P:GO:0051716; P:GO:0055065; P:GO:0072080; P:GO:1901564; F:GO:0005201; F:GO:0005488; C:GO:0005615; C:GO:0009986; C:GO:0012505; C:GO:0016021; C:GO:0030659; C:GO:0042995; C:GO:0043231; C:GO:0062023; C:GO:0098590	P:immune system process; P:renal system process; P:cellular ion homeostasis; P:response to stress; P:cell adhesion; P:response to organic substance; P:macromolecule metabolic process; P:cellular metabolic process; P:primary metabolic process; P:regulation of biological process; P:localization; P:cellular response to stimulus; P:metal ion homeostasis; P:nephron tubule development; P:organonitrogen…			IPR001507 (PFAM); G3DSA:2.60.40.4100 (GENE3D); PTHR14002 (PANTHER); PTHR14002:SF24 (PANTHER); IPR001507 (PROSITE_PROFILES)	no GO terms	no GO terms
Cluster-10126.0	ENSNMLT00000028294.1	Cluster-10126.0_TRINITY_DN28981_c0_g1_i7_1_1-4185	OVCH2_BUFJAOvochymase-2 OS=Bufo japonicus OX=8387 GN=OVCH2 PE=1 SV=1	4184	20	4.07e-96	54.33	12	P:GO:0006508; P:GO:0006874; P:GO:0032868; P:GO:0043588; P:GO:0044237; P:GO:0050796; P:GO:0090330; P:GO:1901143; F:GO:0004252; F:GO:0005515; C:GO:0005576; C:GO:0036457	P:proteolysis; P:cellular calcium ion homeostasis; P:response to insulin; P:skin development; P:cellular metabolic process; P:regulation of insulin secretion; P:regulation of platelet aggregation; P:insulin catabolic process; F:serine-type endopeptidase activity; F:protein binding; C:extracellular region; C:keratohyalin granule	EC:3.4.99; EC:3.4; EC:3	Acting on peptide bonds (peptidases); Acting on peptide bonds (peptidases); Hydrolases	IPR001314 (PRINTS); IPR000859 (PFAM); IPR001254 (PFAM); IPR035914 (G3DSA:2.60.120.GENE3D); IPR035914 (G3DSA:2.60.120.GENE3D); IPR035914 (G3DSA:2.60.120.GENE3D); IPR035914 (G3DSA:2.60.120.GENE3D); IPR043504 (G3DSA:2.40.10.GENE3D); mobidb-lite (MOBIDB_LITE); mobidb-lite (MOBIDB_LITE); PTHR24257:SF12 (PANTHER); PTHR24257 (PANTHER); PTHR24257:SF12 (PANTHER); IPR018114 (PROSITE_PATTERNS); IPR033116 (P…	P:GO:0006508; F:GO:0004252	P:proteolysis; F:serine-type endopeptidase activity
Cluster-10127.0	NA	Cluster-10127.0_CL21304Contig1_1_1-1283	NA	1282	NA	NA	NA	NA					no IPS match	no IPS match	no IPS match
Cluster-10128.0	NA	Cluster-10128.0_TRINITY_DN2970_c0_g2_i1_1_1-532	NA	531	NA	NA	NA	NA					mobidb-lite (MOBIDB_LITE); mobidb-lite (MOBIDB_LITE)	no GO terms	no GO terms
Cluster-10129.0	NA	Cluster-10129.0_TRINITY_DN50259_c0_g1_i1_1_1-648	NA	647	NA	NA	NA	NA					no IPS match	no IPS match	no IPS match
Cluster-1013.0	ENSNMLT00000036706.1	Cluster-1013.0_TRINITY_DN13340_c2_g1_i1_1_1-369	NA	368	NA	NA	NA	NA					no IPS match	no IPS match	no IPS match
Cluster-10130.0	ENSNMLT00000024321.1	Cluster-10130.0_TRINITY_DN31708_c0_g2_i1_1_1-941	NA	940	NA	NA	NA	NA					PS51257 (PROSITE_PROFILES)	no GO terms	no GO terms
Cluster-10131.0	ENSNMLT00000004517.1	Cluster-10131.0_TRINITY_DN220086_c0_g1_i1_1_1-1586	A33_PLEWAZinc-binding protein A33 OS=Pleurodeles waltl OX=8319 PE=1 SV=2	1585	20	2e-76	49.19	23	P:GO:0000209; P:GO:0001817; P:GO:0009967; P:GO:0010629; P:GO:0031329; P:GO:0032269; P:GO:0043122; P:GO:0045087; P:GO:0046596; P:GO:0048525; P:GO:0048585; P:GO:0051091; P:GO:0051241; P:GO:0051726; P:GO:0065008; P:GO:1902186; F:GO:0004842; F:GO:0008270; F:GO:0042802; C:GO:0005654; C:GO:0005737; C:GO:0012505; C:GO:0043232	P:protein polyubiquitination; P:regulation of cytokine production; P:positive regulation of signal transduction; P:negative regulation of gene expression; P:regulation of cellular catabolic process; P:negative regulation of cellular protein metabolic process; P:regulation of I-kappaB kinase/NF-kappaB signaling; P:innate immune response; P:regulation of viral entry into host cell; P:negative regul…	EC:2	Transferases	Coil (COILS); Coil (COILS); IPR003879 (PRINTS); IPR018957 (PFAM); G3DSA:3.30.40.200 (GENE3D); IPR006574 (PFAM); IPR003877 (PFAM); IPR043136 (G3DSA:2.60.120.GENE3D); IPR013083 (G3DSA:3.30.40.GENE3D); IPR000315 (PFAM); PTHR24103 (PANTHER); PTHR24103:SF562 (PANTHER); IPR017907 (PROSITE_PATTERNS); IPR000315 (PROSITE_PROFILES); IPR001841 (PROSITE_PROFILES); IPR001870 (PROSITE_PROFILES); cd12893 (CDD);…	F:GO:0005515; F:GO:0008270; F:GO:0046872	F:protein binding; F:zinc ion binding; F:metal ion binding
Cluster-10132.0	ENSNMLT00000042803.1	Cluster-10132.0_TRINITY_DN58105_c0_g2_i1_1_1-825	LOXH1_MOUSELipoxygenase homology domain-containing protein 1 OS=Mus musculus OX=10090 GN=Loxhd1 PE=2 SV=1	824	3	8.74e-96	66.22	3	P:GO:0007605; F:GO:0005515; C:GO:0032420	P:sensory perception of sound; F:protein binding; C:stereocilium			G3DSA:2.60.60.20 (GENE3D); IPR001024 (PFAM); G3DSA:2.60.60.20 (GENE3D); PTHR45901 (PANTHER); PTHR45901:SF2 (PANTHER); IPR001024 (PROSITE_PROFILES); IPR001024 (PROSITE_PROFILES); IPR036392 (SUPERFAMILY)	F:GO:0005515	F:protein binding
Cluster-10133.0	ENSNMLT00000049296.1	Cluster-10133.0_SCL2954Contig1_1_1-1136	MRES1_MOUSEMitochondrial transcription rescue factor 1 OS=Mus musculus OX=10090 GN=Mtres1 PE=1 SV=1	1135	2	3.05e-40	80.92	4	P:GO:1903108; F:GO:0003723; F:GO:0005515; C:GO:0005759	P:regulation of mitochondrial transcription; F:RNA binding; F:protein binding; C:mitochondrial matrix			IPR036986 (G3DSA:3.10.290.GENE3D); mobidb-lite (MOBIDB_LITE); mobidb-lite (MOBIDB_LITE); IPR039167 (PANTHER); IPR002942 (PROSITE_PROFILES)	P:GO:1903108; F:GO:0003723; C:GO:0005739	P:regulation of mitochondrial transcription; F:RNA binding; C:mitochondrion
Cluster-10134.0	NA	Cluster-10134.0_CL24059Contig1_1_1-765	NA	764	NA	NA	NA	NA					no IPS match	no IPS match	no IPS match
Cluster-10135.0	ENSNMLT00000047044.1	Cluster-10135.0_TRINITY_DN37773_c0_g1_i2_1_1-1382	CAV3_HUMANCaveolin-3 OS=Homo sapiens OX=9606 GN=CAV3 PE=1 SV=1	1381	20	8.6e-76	82.96	141	P:GO:0000122; P:GO:0000188; P:GO:0001525; P:GO:0001570; P:GO:0001666; P:GO:0001778; P:GO:0001937; P:GO:0001960; P:GO:0002931; P:GO:0003057; P:GO:0006641; P:GO:0006940; P:GO:0007015; P:GO:0007519; P:GO:0007520; P:GO:0007595; P:GO:0008284; P:GO:0009617; P:GO:0010524; P:GO:0010608; P:GO:0010628; P:GO:0010831; P:GO:0010875; P:GO:0010952; P:GO:0014819; P:GO:0016050; P:GO:0019065; P:GO:0019217; P:GO:00…	P:negative regulation of transcription by RNA polymerase II; P:inactivation of MAPK activity; P:angiogenesis; P:vasculogenesis; P:response to hypoxia; P:plasma membrane repair; P:negative regulation of endothelial cell proliferation; P:negative regulation of cytokine-mediated signaling pathway; P:response to ischemia; P:regulation of the force of heart contraction by chemical signal; P:triglyceri…			IPR001612 (PFAM); IPR031091 (PTHR10844:PANTHER); IPR001612 (PANTHER); IPR018361 (PROSITE_PATTERNS)	P:GO:0023051; P:GO:0046716; P:GO:0070836; F:GO:0044325; F:GO:0060090; C:GO:0005901	P:regulation of signaling; P:muscle cell cellular homeostasis; P:caveola assembly; F:ion channel binding; F:molecular adaptor activity; C:caveola
Cluster-10136.0	ENSNMLT00000026746.1	Cluster-10136.0_TRINITY_DN40068_c0_g1_i8_1_1-1070	NA	1069	NA	NA	NA	NA					no IPS match	no IPS match	no IPS match
Cluster-10137.0	NA	Cluster-10137.0_TRINITY_DN5963_c2_g2_i1_1_1-3093	NA	3092	NA	NA	NA	NA					no IPS match	no IPS match	no IPS match
Cluster-10138.0	NA	Cluster-10138.0_TRINITY_DN89721_c0_g1_i1_1_1-853	NA	852	NA	NA	NA	NA					no IPS match	no IPS match	no IPS match
Cluster-10139.0	ENSNMLT00000038105.1	Cluster-10139.0_TRINITY_DN33824_c0_g2_i2_1_1-810	TCAF_DANRETRPM8 channel-associated factor homolog OS=Danio rerio OX=7955 GN=tcaf PE=2 SV=1	809	11	7.52e-49	67.57	9	P:GO:0002244; P:GO:0010360; P:GO:0030335; P:GO:0030336; P:GO:0090314; P:GO:1901529; F:GO:0044325; C:GO:0005886; C:GO:0030054	P:hematopoietic progenitor cell differentiation; P:negative regulation of anion channel activity; P:positive regulation of cell migration; P:negative regulation of cell migration; P:positive regulation of protein targeting to membrane; P:positive regulation of anion channel activity; F:ion channel binding; C:plasma membrane; C:cell junction			IPR042279 (G3DSA:1.10.390.GENE3D); IPR031161 (PFAM); PTHR15730 (PANTHER); PTHR15730:SF4 (PANTHER); IPR031161 (PROSITE_PROFILES)	no GO terms	no GO terms
Cluster-1014.0	NA	Cluster-1014.0_TRINITY_DN205167_c0_g1_i1_1_1-412	NA	411	NA	NA	NA	NA					no IPS match	no IPS match	no IPS match
Cluster-10140.0	NA	Cluster-10140.0_TRINITY_DN169757_c0_g1_i1_1_1-613	NA	612	NA	NA	NA	NA					no IPS match	no IPS match	no IPS match
Cluster-10141.0	ENSNMLT00000035296.1	Cluster-10141.0_TRINITY_DN169841_c2_g1_i2_1_1-1682	NA	1681	NA	NA	NA	NA					no IPS match	no IPS match	no IPS match
Cluster-10142.0	NA	Cluster-10142.0_TRINITY_DN122020_c0_g2_i1_1_1-1122	NA	1121	NA	NA	NA	NA					mobidb-lite (MOBIDB_LITE)	no GO terms	no GO terms
Cluster-10143.0	ENSNMLT00000035432.1	Cluster-10143.0_CL10153Contig1_1_1-443	NA	442	NA	NA	NA	NA					mobidb-lite (MOBIDB_LITE)	no GO terms	no GO terms
Cluster-10144.0	NA	Cluster-10144.0_TRINITY_DN49080_c0_g1_i1_1_1-300	NA	299	NA	NA	NA	NA					no IPS match	no IPS match	no IPS match
Cluster-10145.0	ENSNMLT00000013804.1	Cluster-10145.0_CL6051Contig1_1_1-1982	NA	1981	NA	NA	NA	NA					no IPS match	no IPS match	no IPS match
Cluster-10146.0	ENSNMLT00000042389.1	Cluster-10146.0_TRINITY_DN9353_c4_g1_i7_1_1-2609	ADIP_ORYLAAfadin- and alpha-actinin-binding protein OS=Oryzias latipes OX=8090 GN=ssx2ip PE=3 SV=1	2608	6	0	68.91	14	P:GO:0007098; P:GO:0007155; P:GO:0035020; P:GO:0035735; P:GO:2000145; F:GO:0019904; F:GO:0051011; C:GO:0005737; C:GO:0005874; C:GO:0005912; C:GO:0031252; C:GO:0032991; C:GO:0034451; C:GO:0036064	P:centrosome cycle; P:cell adhesion; P:regulation of Rac protein signal transduction; P:intraciliary transport involved in cilium assembly; P:regulation of cell motility; F:protein domain specific binding; F:microtubule minus-end binding; C:cytoplasm; C:microtubule; C:adherens junction; C:cell leading edge; C:protein-containing complex; C:centriolar satellite; C:ciliary basal body			Coil (COILS); Coil (COILS); IPR021622 (PFAM); mobidb-lite (MOBIDB_LITE); mobidb-lite (MOBIDB_LITE); mobidb-lite (MOBIDB_LITE); PTHR46507:SF2 (PANTHER); PTHR46507 (PANTHER)	no GO terms	no GO terms
Cluster-10147.0	NA	Cluster-10147.0_TRINITY_DN75405_c2_g1_i1_1_1-1442	NA	1441	NA	NA	NA	NA					no IPS match	no IPS match	no IPS match
Cluster-10148.0	ENSNMLT00000043668.1	Cluster-10148.0_TRINITY_DN43254_c0_g1_i1_1_1-1057	CLC4C_HUMANC-type lectin domain family 4 member C OS=Homo sapiens OX=9606 GN=CLEC4C PE=1 SV=1	1056	20	2.47e-14	46.61	11	P:GO:0002682; P:GO:0006955; P:GO:0007165; P:GO:0016192; P:GO:0019058; P:GO:0022610; P:GO:0048518; P:GO:0098542; F:GO:0005515; F:GO:0030246; C:GO:0030667	P:regulation of immune system process; P:immune response; P:signal transduction; P:vesicle-mediated transport; P:viral life cycle; P:biological adhesion; P:positive regulation of biological process; P:defense response to other organism; F:protein binding; F:carbohydrate binding; C:secretory granule membrane			IPR001304 (PFAM); IPR016186 (G3DSA:3.10.100.GENE3D); PTHR22802:SF387 (PANTHER); PTHR22802 (PANTHER); IPR001304 (PROSITE_PROFILES); IPR016187 (SUPERFAMILY)	no GO terms	no GO terms
Cluster-10149.0	NA	Cluster-10149.0_TRINITY_DN149692_c0_g1_i1_1_1-380	NA	379	NA	NA	NA	NA					no IPS match	no IPS match	no IPS match
Cluster-1015.0	ENSNMLT00000036822.1	Cluster-1015.0_TRINITY_DN292862_c0_g1_i1_1_1-429	NA	428	NA	NA	NA	NA					no IPS match	no IPS match	no IPS match
Cluster-10150.0	ENSNMLT00000023123.1	Cluster-10150.0_TRINITY_DN2087_c3_g1_i6_1_1-7700	CCKAR_XENLACholecystokinin receptor OS=Xenopus laevis OX=8355 GN=cckar PE=2 SV=1	7699	20	5.7e-144	63.26	49	P:GO:0001659; P:GO:0001696; P:GO:0001764; P:GO:0001821; P:GO:0002023; P:GO:0006915; P:GO:0007200; P:GO:0007204; P:GO:0007409; P:GO:0007584; P:GO:0008284; P:GO:0009314; P:GO:0009408; P:GO:0030073; P:GO:0030157; P:GO:0030900; P:GO:0031016; P:GO:0031100; P:GO:0031532; P:GO:0032230; P:GO:0032496; P:GO:0032868; P:GO:0032870; P:GO:0038188; P:GO:0042594; P:GO:0043266; P:GO:0044849; P:GO:0045851; P:GO:00…	P:temperature homeostasis; P:gastric acid secretion; P:neuron migration; P:histamine secretion; P:reduction of food intake in response to dietary excess; P:apoptotic process; P:phospholipase C-activating G protein-coupled receptor signaling pathway; P:positive regulation of cytosolic calcium ion concentration; P:axonogenesis; P:response to nutrient; P:positive regulation of cell population prolif…			IPR000314 (PRINTS); IPR000276 (PRINTS); IPR009126 (PRINTS); IPR000276 (PFAM); G3DSA:1.20.1070.10 (GENE3D); PTHR24241:SF131 (PANTHER); PTHR24241 (PANTHER); IPR000276 (PROSITE_PATTERNS); IPR017452 (PROSITE_PROFILES); SSF81321 (SUPERFAMILY)	P:GO:0007186; F:GO:0004930; F:GO:0015054; C:GO:0016021	P:G protein-coupled receptor signaling pathway; F:G protein-coupled receptor activity; F:gastrin receptor activity; C:integral component of membrane
Cluster-10151.0	ENSNMLT00000018780.1	Cluster-10151.0_TRINITY_DN16923_c2_g1_i2_1_1-554	NA	553	NA	NA	NA	NA					mobidb-lite (MOBIDB_LITE); mobidb-lite (MOBIDB_LITE); mobidb-lite (MOBIDB_LITE); mobidb-lite (MOBIDB_LITE)	no GO terms	no GO terms
Cluster-10152.0	NA	Cluster-10152.0_CL40800Contig1_1_1-1122	NA	1121	NA	NA	NA	NA					no IPS match	no IPS match	no IPS match
Cluster-10153.0	ENSNMLT00000012599.1	Cluster-10153.0_TRINITY_DN67688_c0_g3_i2_1_1-1958	ACHD_CHICKAcetylcholine receptor subunit delta OS=Gallus gallus OX=9031 GN=CHRND PE=3 SV=1	1957	20	0	69.76	17	P:GO:0003009; P:GO:0006812; P:GO:0007271; P:GO:0034220; P:GO:0048630; P:GO:0050905; P:GO:0060079; F:GO:0005515; F:GO:0015464; F:GO:0022848; F:GO:0042166; C:GO:0005654; C:GO:0005829; C:GO:0005892; C:GO:0031594; C:GO:0043005; C:GO:0099060	P:skeletal muscle contraction; P:cation transport; P:synaptic transmission, cholinergic; P:ion transmembrane transport; P:skeletal muscle tissue growth; P:neuromuscular process; P:excitatory postsynaptic potential; F:protein binding; F:acetylcholine receptor activity; F:acetylcholine-gated cation-selective channel activity; F:acetylcholine binding; C:nucleoplasm; C:cytosol; C:acetylcholine-gated …	EC:7	Translocases	IPR002394 (PRINTS); IPR006201 (PRINTS); IPR036734 (G3DSA:2.70.170.GENE3D); IPR006201 (TIGRFAM); IPR006202 (PFAM); G3DSA:1.20.58.390 (GENE3D); IPR006029 (PFAM); IPR006201 (PANTHER); PTHR18945:SF61 (PANTHER); IPR018000 (PROSITE_PATTERNS); cd19064 (CDD); IPR036734 (SUPERFAMILY); IPR036719 (SUPERFAMILY)	P:GO:0006811; P:GO:0034220; F:GO:0004888; F:GO:0005216; F:GO:0005230; F:GO:0022848; C:GO:0016021; C:GO:0045211	P:ion transport; P:ion transmembrane transport; F:transmembrane signaling receptor activity; F:ion channel activity; F:extracellular ligand-gated ion channel activity; F:acetylcholine-gated cation-selective channel activity; C:integral component of membrane; C:postsynaptic membrane
Cluster-10154.0	ENSNMLT00000028415.1	Cluster-10154.0_CL47485Contig1_1_1-1456	EDN1_RATEndothelin-1 OS=Rattus norvegicus OX=10116 GN=Edn1 PE=1 SV=2	1455	20	1.46e-18	54.39	56	P:GO:0000122; P:GO:0001501; P:GO:0001516; P:GO:0001666; P:GO:0002690; P:GO:0003100; P:GO:0007204; P:GO:0009790; P:GO:0010035; P:GO:0010243; P:GO:0010460; P:GO:0014065; P:GO:0014824; P:GO:0014826; P:GO:0019221; P:GO:0019229; P:GO:0019722; P:GO:0030072; P:GO:0030185; P:GO:0030593; P:GO:0032269; P:GO:0042116; P:GO:0042313; P:GO:0042493; P:GO:0043507; P:GO:0044070; P:GO:0044703; P:GO:0045793; P:GO:00…	P:negative regulation of transcription by RNA polymerase II; P:skeletal system development; P:prostaglandin biosynthetic process; P:response to hypoxia; P:positive regulation of leukocyte chemotaxis; P:regulation of systemic arterial blood pressure by endothelin; P:positive regulation of cytosolic calcium ion concentration; P:embryo development; P:response to inorganic substance; P:response to or…			IPR020475 (PRINTS); IPR001928 (PFAM); IPR020475 (PANTHER); PTHR13874:SF12 (PANTHER); IPR019764 (PROSITE_PATTERNS); IPR019764 (PROSITE_PATTERNS)	P:GO:0019229; C:GO:0005576	P:regulation of vasoconstriction; C:extracellular region
Cluster-10155.0	NA	Cluster-10155.0_TRINITY_DN37702_c0_g1_i2_1_1-762	NA	761	NA	NA	NA	NA					no IPS match	no IPS match	no IPS match
Cluster-10156.0	ENSNMLT00000036958.1	Cluster-10156.0_TRINITY_DN68638_c0_g1_i1_1_1-1613	GSX2_HUMANGS homeobox 2 OS=Homo sapiens OX=9606 GN=GSX2 PE=1 SV=2	1612	20	3e-53	74.27	35	P:GO:0000122; P:GO:0001525; P:GO:0002087; P:GO:0002244; P:GO:0007378; P:GO:0009952; P:GO:0021527; P:GO:0021546; P:GO:0021575; P:GO:0021615; P:GO:0021798; P:GO:0021854; P:GO:0021889; P:GO:0021978; P:GO:0021984; P:GO:0030334; P:GO:0030878; P:GO:0045747; P:GO:0045944; P:GO:0048665; P:GO:0048704; P:GO:0048714; P:GO:0048749; P:GO:0048853; P:GO:0051216; P:GO:0060163; P:GO:0060216; P:GO:0060324; F:GO:00…	P:negative regulation of transcription by RNA polymerase II; P:angiogenesis; P:regulation of respiratory gaseous exchange by nervous system process; P:hematopoietic progenitor cell differentiation; P:amnioserosa formation; P:anterior/posterior pattern specification; P:spinal cord association neuron differentiation; P:rhombomere development; P:hindbrain morphogenesis; P:glossopharyngeal nerve morp…			IPR020479 (PRINTS); G3DSA:1.10.10.60 (GENE3D); IPR001356 (PFAM); mobidb-lite (MOBIDB_LITE); mobidb-lite (MOBIDB_LITE); mobidb-lite (MOBIDB_LITE); PTHR24339 (PANTHER); PTHR24339:SF53 (PANTHER); IPR017970 (PROSITE_PATTERNS); IPR001356 (PROSITE_PROFILES); IPR001356 (CDD); IPR009057 (SUPERFAMILY)	P:GO:0006355; F:GO:0000981; F:GO:0003677	P:regulation of transcription, DNA-templated; F:DNA-binding transcription factor activity, RNA polymerase II-specific; F:DNA binding
Cluster-10157.0	NA	Cluster-10157.0_TRINITY_DN125406_c0_g1_i2_1_1-620	NA	619	NA	NA	NA	NA					mobidb-lite (MOBIDB_LITE); mobidb-lite (MOBIDB_LITE); mobidb-lite (MOBIDB_LITE)	no GO terms	no GO terms
Cluster-10158.0	ENSNMLT00000007159.1	Cluster-10158.0_TRINITY_DN236849_c0_g1_i1_1_1-344	NA	343	NA	NA	NA	1	C:GO:0016021	C:integral component of membrane			G3DSA:1.20.1070.10 (GENE3D); PTHR26451:SF862 (PANTHER); PTHR26451 (PANTHER); IPR017452 (PROSITE_PROFILES); SSF81321 (SUPERFAMILY)	C:GO:0016021	C:integral component of membrane
Cluster-10159.0	NA	Cluster-10159.0_TRINITY_DN302694_c0_g1_i1_1_1-580	NA	579	NA	NA	NA	NA					no IPS match	no IPS match	no IPS match
Cluster-1016.0	NA	Cluster-1016.0_TRINITY_DN150835_c0_g1_i1_1_1-439	NA	438	NA	NA	NA	NA					mobidb-lite (MOBIDB_LITE)	no GO terms	no GO terms
Cluster-10160.0	ENSNMLT00000005214.1	Cluster-10160.0_TRINITY_DN89360_c0_g1_i1_1_1-1908	HEPS_MOUSESerine protease hepsin OS=Mus musculus OX=10090 GN=Hpn PE=1 SV=3	1907	20	4.99e-142	56.38	33	P:GO:0008360; P:GO:0010693; P:GO:0010719; P:GO:0010756; P:GO:0030307; P:GO:0034769; P:GO:0042632; P:GO:0043066; P:GO:0043923; P:GO:0048012; P:GO:0050680; P:GO:0050910; P:GO:0060429; P:GO:0071805; P:GO:0090103; P:GO:0097066; P:GO:0097195; P:GO:0097264; P:GO:2000347; P:GO:2000611; F:GO:0004252; F:GO:0005044; F:GO:0005515; F:GO:0070008; C:GO:0005615; C:GO:0005789; C:GO:0005887; C:GO:0005911; C:GO:00…	P:regulation of cell shape; P:negative regulation of alkaline phosphatase activity; P:negative regulation of epithelial to mesenchymal transition; P:positive regulation of plasminogen activation; P:positive regulation of cell growth; P:basement membrane disassembly; P:cholesterol homeostasis; P:negative regulation of apoptotic process; P:positive regulation by host of viral transcription; P:hepat…	EC:3.4.21.73; EC:3.4.24.7; EC:3.4.21.71; EC:3.4.24.3; EC:3.4.21.34; EC:3.4.21.78; EC:3.4.21.75; EC:3.4.21.26; EC:3.4.21.27; EC:3.4.21.68; EC:3.4.21.69; EC:3.4.24.34; EC:3.4.21.41; EC:3.4.21.83; EC:3.4.21.88; EC:3.4.21.45; EC:3.4.21.89; EC:3.4.21.42; EC:3.4.19.1; EC:3.4.21.43; EC:3.4.21.87; EC:3.4.21.38; EC:3.4.21.35; EC:3.4.21.79; EC:3.4.21.36; EC:3.4.21.102; EC:3.4.21.39; EC:3.4.21; EC:3.4.21.4;…	U-plasminogen activator; Interstitial collagenase; Pancreatic elastase II; Microbial collagenase; Plasma kallikrein; Granzyme A; Furin; Prolyl oligopeptidase; Coagulation factor XIa; T-plasminogen activator; Protein C (activated); Neutrophil collagenase; Complement subcomponent C1r; Oligopeptidase B; Repressor LexA; Complement factor I; Signal peptidase I; Complement subcomponent C1s; Acylaminoac…	IPR001314 (PRINTS); IPR001254 (PFAM); IPR036772 (G3DSA:3.10.250.GENE3D); IPR043504 (G3DSA:2.40.10.GENE3D); IPR043504 (G3DSA:2.40.10.GENE3D); IPR015352 (PFAM); PTHR24253 (PANTHER); IPR038957 (PTHR24253:PANTHER); IPR018114 (PROSITE_PATTERNS); IPR033116 (PROSITE_PATTERNS); IPR001190 (PROSITE_PROFILES); IPR001254 (PROSITE_PROFILES); IPR001254 (CDD); IPR009003 (SUPERFAMILY); IPR036772 (SUPERFAMILY)	P:GO:0006508; F:GO:0004252; F:GO:0005044; F:GO:0008236; F:GO:0070008; C:GO:0016020	P:proteolysis; F:serine-type endopeptidase activity; F:scavenger receptor activity; F:serine-type peptidase activity; F:serine-type exopeptidase activity; C:membrane
Cluster-10161.0	ENSNMLT00000022581.1	Cluster-10161.0_TRINITY_DN298016_c0_g1_i1_1_1-1299	MYO7A_HUMANUnconventional myosin-VIIa OS=Homo sapiens OX=9606 GN=MYO7A PE=1 SV=2	1298	20	0	74.49	67	P:GO:0001845; P:GO:0006886; P:GO:0007015; P:GO:0007601; P:GO:0007605; P:GO:0007626; P:GO:0008360; P:GO:0008407; P:GO:0008586; P:GO:0009847; P:GO:0009860; P:GO:0022409; P:GO:0030050; P:GO:0031589; P:GO:0032529; P:GO:0035293; P:GO:0035317; P:GO:0038096; P:GO:0042462; P:GO:0048800; P:GO:0048870; P:GO:0050957; P:GO:0051489; P:GO:0051904; P:GO:0060088; P:GO:1904970; F:GO:0005516; F:GO:0005524; F:GO:00…	P:phagolysosome assembly; P:intracellular protein transport; P:actin filament organization; P:visual perception; P:sensory perception of sound; P:locomotory behavior; P:regulation of cell shape; P:chaeta morphogenesis; P:imaginal disc-derived wing vein morphogenesis; P:spore germination; P:pollen tube growth; P:positive regulation of cell-cell adhesion; P:vesicle transport along actin filament; P…	EC:3.6.1; EC:3.6; EC:3; EC:3.6.1.15	Acting on acid anhydrides; Acting on acid anhydrides; Hydrolases; Nucleoside-triphosphate phosphatase	IPR001609 (PRINTS); IPR036961 (G3DSA:3.40.850.GENE3D); IPR001609 (PFAM); G3DSA:1.20.120.720 (GENE3D); G3DSA:1.20.58.530 (GENE3D); PTHR13140:SF369 (PANTHER); PTHR13140 (PANTHER); IPR001609 (PROSITE_PROFILES); IPR027417 (SUPERFAMILY)	F:GO:0003774; F:GO:0005524; C:GO:0016459	F:motor activity; F:ATP binding; C:myosin complex
Cluster-10162.0	ENSNMLT00000048869.1	Cluster-10162.0_TRINITY_DN34683_c0_g1_i3_1_1-1337	GTR9_MOUSESolute carrier family 2, facilitated glucose transporter member 9 OS=Mus musculus OX=10090 GN=Slc2a9 PE=1 SV=1	1336	20	1.99e-68	57.48	18	P:GO:0003044; P:GO:0015747; P:GO:0046415; P:GO:0071332; P:GO:1904659; P:GO:1990539; F:GO:0005353; F:GO:0005355; F:GO:0005515; F:GO:0015143; F:GO:0070061; C:GO:0005654; C:GO:0005887; C:GO:0016323; C:GO:0016324; C:GO:0030054; C:GO:0030667; C:GO:0042383	P:regulation of systemic arterial blood pressure mediated by a chemical signal; P:urate transport; P:urate metabolic process; P:cellular response to fructose stimulus; P:glucose transmembrane transport; P:fructose import across plasma membrane; F:fructose transmembrane transporter activity; F:glucose transmembrane transporter activity; F:protein binding; F:urate transmembrane transporter activity…	EC:7	Translocases	Coil (COILS); G3DSA:1.20.1250.20 (GENE3D); IPR005828 (PFAM); PTHR23503 (PANTHER); PTHR23503:SF95 (PANTHER); IPR020846 (PROSITE_PROFILES); IPR036259 (SUPERFAMILY)	P:GO:0055085; F:GO:0022857; C:GO:0016021	P:transmembrane transport; F:transmembrane transporter activity; C:integral component of membrane
Cluster-10163.0	NA	Cluster-10163.0_TRINITY_DN58887_c0_g1_i1_1_1-321	NA	320	NA	NA	NA	NA					no IPS match	no IPS match	no IPS match
Cluster-10164.0	ENSNMLT00000047458.1	Cluster-10164.0_TRINITY_DN26454_c0_g1_i1_1_1-1952	EVA1A_DANREProtein eva-1 homolog A OS=Danio rerio OX=7955 GN=Eva1a PE=2 SV=2	1951	3	9.36e-21	60.46	4	P:GO:0043687; F:GO:0005515; C:GO:0005788; C:GO:0005886	P:post-translational protein modification; F:protein binding; C:endoplasmic reticulum lumen; C:plasma membrane			IPR039500 (PFAM); mobidb-lite (MOBIDB_LITE); mobidb-lite (MOBIDB_LITE); IPR039501 (PTHR46780:PANTHER); PTHR46780 (PANTHER)	no GO terms	no GO terms
Cluster-10165.0	ENSNMLT00000011586.1	Cluster-10165.0_TRINITY_DN12161_c0_g1_i1_1_1-2328	BDH_HUMAND-beta-hydroxybutyrate dehydrogenase, mitochondrial OS=Homo sapiens OX=9606 GN=BDH1 PE=1 SV=3	2327	20	1.15e-58	64.4	42	P:GO:0001701; P:GO:0001889; P:GO:0001890; P:GO:0006702; P:GO:0006703; P:GO:0007420; P:GO:0007584; P:GO:0009636; P:GO:0032355; P:GO:0032526; P:GO:0032868; P:GO:0042493; P:GO:0042572; P:GO:0042594; P:GO:0042904; P:GO:0045471; P:GO:0046686; P:GO:0046951; P:GO:0046952; P:GO:0051412; P:GO:0060348; P:GO:0060416; P:GO:0060612; P:GO:0062175; P:GO:0071248; P:GO:1900054; F:GO:0003858; F:GO:0004303; F:GO:00…	P:in utero embryonic development; P:liver development; P:placenta development; P:androgen biosynthetic process; P:estrogen biosynthetic process; P:brain development; P:response to nutrient; P:response to toxic substance; P:response to estradiol; P:response to retinoic acid; P:response to insulin; P:response to drug; P:retinol metabolic process; P:response to starvation; P:9-cis-retinoic acid bios…	EC:1.1.1.239; EC:1.1.1.30; EC:1.1.1.53; EC:1.1.1.64; EC:1.1.1.105; EC:1.1.1; EC:1.1.1.209; EC:1.1; EC:1; EC:1.1.1.210; EC:1.1.1.62; EC:1.1.1.51	3-alpha-(17-beta)-hydroxysteroid dehydrogenase (NAD(+)); 3-hydroxybutyrate dehydrogenase; 3-alpha(or 20-beta)-hydroxysteroid dehydrogenase; Testosterone 17-beta-dehydrogenase (NADP(+)); All-trans-retinol dehydrogenase (NAD(+)); Acting on the CH-OH group of donors; 3(or 17)-alpha-hydroxysteroid dehydrogenase; Acting on the CH-OH group of donors; Oxidoreductases; 3-beta-(or 20-alpha)-hydroxysteroid…	G3DSA:3.40.50.720 (GENE3D); IPR002347 (PFAM); PTHR43313:SF27 (PANTHER); PTHR43313 (PANTHER); IPR036291 (SUPERFAMILY)	F:GO:0016491	F:oxidoreductase activity
Cluster-10166.0	ENSNMLT00000048058.1	Cluster-10166.0_TRINITY_DN64131_c0_g1_i1_1_1-3263	SYNE2_MOUSENesprin-2 OS=Mus musculus OX=10090 GN=Syne2 PE=1 SV=2	3262	4	1.15e-47	47.32	16	P:GO:0006928; P:GO:0006996; P:GO:0007097; P:GO:0030154; P:GO:0032879; P:GO:0048522; P:GO:0051128; F:GO:0051015; C:GO:0005856; C:GO:0030016; C:GO:0030054; C:GO:0031090; C:GO:0031981; C:GO:0034993; C:GO:0098590; C:GO:0120025	P:movement of cell or subcellular component; P:organelle organization; P:nuclear migration; P:cell differentiation; P:regulation of localization; P:positive regulation of cellular process; P:regulation of cellular component organization; F:actin filament binding; C:cytoskeleton; C:myofibril; C:cell junction; C:organelle membrane; C:nuclear lumen; C:meiotic nuclear membrane microtubule tethering c…			Coil (COILS); Coil (COILS); Coil (COILS); Coil (COILS); Coil (COILS); mobidb-lite (MOBIDB_LITE); mobidb-lite (MOBIDB_LITE); mobidb-lite (MOBIDB_LITE); mobidb-lite (MOBIDB_LITE); mobidb-lite (MOBIDB_LITE); mobidb-lite (MOBIDB_LITE); IPR030266 (PTHR47535:PANTHER); PTHR47535 (PANTHER); SSF46966 (SUPERFAMILY)	F:GO:0051015; C:GO:0005635; C:GO:0034993	F:actin filament binding; C:nuclear envelope; C:meiotic nuclear membrane microtubule tethering complex
Cluster-10167.0	ENSNMLT00000032373.1	Cluster-10167.0_TRINITY_DN56281_c0_g1_i2_1_1-861	GUC2F_RATRetinal guanylyl cyclase 2 OS=Rattus norvegicus OX=10116 GN=Gucy2f PE=1 SV=1	860	20	3.55e-91	78.38	34	P:GO:0003031; P:GO:0006182; P:GO:0006468; P:GO:0007168; P:GO:0007586; P:GO:0008217; P:GO:0008355; P:GO:0009636; P:GO:0010753; P:GO:0022400; P:GO:0042417; P:GO:0048662; P:GO:0050908; P:GO:0050911; F:GO:0004383; F:GO:0004672; F:GO:0004984; F:GO:0005524; F:GO:0005525; F:GO:0005549; F:GO:0015643; F:GO:0016941; F:GO:0017046; F:GO:0019901; F:GO:0042803; F:GO:0044877; C:GO:0005640; C:GO:0005789; C:GO:00…	P:detection of carbon dioxide; P:cGMP biosynthetic process; P:protein phosphorylation; P:receptor guanylyl cyclase signaling pathway; P:digestion; P:regulation of blood pressure; P:olfactory learning; P:response to toxic substance; P:positive regulation of cGMP-mediated signaling; P:regulation of rhodopsin mediated signaling pathway; P:dopamine metabolic process; P:negative regulation of smooth m…	EC:2.7.1; EC:2.7; EC:2; EC:4; EC:4.6; EC:4.6.1.2	Transferring phosphorus-containing groups; Transferring phosphorus-containing groups; Transferases; Lyases; Phosphorus-oxygen lyases; Guanylate cyclase	IPR029787 (G3DSA:3.30.70.GENE3D); IPR001054 (PFAM); IPR033484 (PTHR11920:PANTHER); PTHR11920 (PANTHER); IPR018297 (PROSITE_PATTERNS); IPR001054 (PROSITE_PROFILES); IPR001054 (CDD); IPR029787 (SUPERFAMILY)	P:GO:0009190; P:GO:0035556; F:GO:0016849	P:cyclic nucleotide biosynthetic process; P:intracellular signal transduction; F:phosphorus-oxygen lyase activity
Cluster-10168.0	NA	Cluster-10168.0_CL8389Contig1_1_1-309	NA	308	NA	NA	NA	NA					no IPS match	no IPS match	no IPS match
Cluster-10169.0	NA	Cluster-10169.0_TRINITY_DN17974_c0_g2_i1_1_1-702	NA	701	NA	NA	NA	NA					no IPS match	no IPS match	no IPS match
Cluster-1017.0	NA	Cluster-1017.0_TRINITY_DN232508_c0_g1_i1_1_1-394	NA	393	NA	NA	NA	NA					mobidb-lite (MOBIDB_LITE); mobidb-lite (MOBIDB_LITE); mobidb-lite (MOBIDB_LITE)	no GO terms	no GO terms
Cluster-10170.0	ENSNMLT00000030027.1	Cluster-10170.0_CL20274Contig1_1_1-3275	CO9A1_HUMANCollagen alpha-1(IX) chain OS=Homo sapiens OX=9606 GN=COL9A1 PE=1 SV=3	3274	19	3.47e-28	59.48	12	P:GO:0001894; P:GO:0002062; P:GO:0003417; P:GO:0008406; P:GO:0030198; P:GO:0035988; F:GO:0005515; F:GO:0030020; C:GO:0005594; C:GO:0005604; C:GO:0005615; C:GO:0005788	P:tissue homeostasis; P:chondrocyte differentiation; P:growth plate cartilage development; P:gonad development; P:extracellular matrix organization; P:chondrocyte proliferation; F:protein binding; F:extracellular matrix structural constituent conferring tensile strength; C:collagen type IX trimer; C:basement membrane; C:extracellular space; C:endoplasmic reticulum lumen			IPR008160 (PFAM); mobidb-lite (MOBIDB_LITE); mobidb-lite (MOBIDB_LITE); mobidb-lite (MOBIDB_LITE); mobidb-lite (MOBIDB_LITE); PTHR24023:SF981 (PANTHER); PTHR24023 (PANTHER)	no GO terms	no GO terms
Cluster-10171.0	ENSNMLT00000024895.1	Cluster-10171.0_TRINITY_DN109538_c0_g2_i1_1_1-750	CLD4_BOVINClaudin-4 OS=Bos taurus OX=9913 GN=CLDN4 PE=2 SV=1	749	20	1.61e-86	79.22	56	P:GO:0001666; P:GO:0001934; P:GO:0003151; P:GO:0003382; P:GO:0007179; P:GO:0007565; P:GO:0007612; P:GO:0007623; P:GO:0008284; P:GO:0008285; P:GO:0010628; P:GO:0010629; P:GO:0014045; P:GO:0016338; P:GO:0016525; P:GO:0022604; P:GO:0030335; P:GO:0030336; P:GO:0031532; P:GO:0032092; P:GO:0032570; P:GO:0034331; P:GO:0035633; P:GO:0042552; P:GO:0043116; P:GO:0045471; P:GO:0046718; P:GO:0060021; P:GO:00…	P:response to hypoxia; P:positive regulation of protein phosphorylation; P:outflow tract morphogenesis; P:epithelial cell morphogenesis; P:transforming growth factor beta receptor signaling pathway; P:female pregnancy; P:learning; P:circadian rhythm; P:positive regulation of cell population proliferation; P:negative regulation of cell population proliferation; P:positive regulation of gene expres…	EC:7	Translocases	Coil (COILS); PR01077 (PRINTS); PR01385 (PRINTS); G3DSA:1.20.140.150 (GENE3D); IPR004031 (PFAM); PTHR12002:SF180 (PANTHER); IPR006187 (PANTHER); IPR017974 (PROSITE_PATTERNS)	F:GO:0005198; C:GO:0005923; C:GO:0016021	F:structural molecule activity; C:bicellular tight junction; C:integral component of membrane
Cluster-10172.0	ENSNMLT00000036052.1	Cluster-10172.0_TRINITY_DN161275_c0_g1_i1_1_1-848	NA	847	NA	NA	NA	NA					Coil (COILS); mobidb-lite (MOBIDB_LITE); mobidb-lite (MOBIDB_LITE)	no GO terms	no GO terms
Cluster-10173.0	ENSNMLT00000015076.1	Cluster-10173.0_TRINITY_DN201807_c0_g1_i1_1_1-1198	CCD78_XENLACoiled-coil domain-containing protein 78 OS=Xenopus laevis OX=8355 GN=ccdc78 PE=2 SV=1	1197	3	1.06e-94	57.8	5	P:GO:0098535; C:GO:0005737; C:GO:0005814; C:GO:0005886; C:GO:0098536	P:de novo centriole assembly involved in multi-ciliated epithelial cell differentiation; C:cytoplasm; C:centriole; C:plasma membrane; C:deuterosome			Coil (COILS); Coil (COILS); Coil (COILS); mobidb-lite (MOBIDB_LITE); mobidb-lite (MOBIDB_LITE); IPR039873 (PANTHER)	no GO terms	no GO terms
Cluster-10174.0	ENSNMLT00000043463.1	Cluster-10174.0_TRINITY_DN47814_c0_g1_i1_1_1-1317	BBS5_DANREBardet-Biedl syndrome 5 protein homolog OS=Danio rerio OX=7955 GN=bbs5 PE=2 SV=1	1316	6	0	91.47	22	P:GO:0001947; P:GO:0007369; P:GO:0007601; P:GO:0015031; P:GO:0032402; P:GO:0044458; P:GO:0046907; P:GO:0050896; P:GO:0051877; P:GO:0062139; P:GO:0070121; P:GO:0072116; F:GO:0001103; F:GO:0032266; C:GO:0005829; C:GO:0005930; C:GO:0034451; C:GO:0034464; C:GO:0036064; C:GO:0060170; C:GO:0097546; C:GO:0097730	P:heart looping; P:gastrulation; P:visual perception; P:protein transport; P:melanosome transport; P:motile cilium assembly; P:intracellular transport; P:response to stimulus; P:pigment granule aggregation in cell center; P:camera-type eye photoreceptor cell development; P:Kupffer's vesicle development; P:pronephros formation; F:RNA polymerase II repressing transcription factor binding; F:phospha…			IPR030804 (PIRSF); IPR006606 (PFAM); IPR006606 (PANTHER)	C:GO:0034464	C:BBSome
Cluster-10175.0	ENSNMLT00000011872.1	Cluster-10175.0_TRINITY_DN3897_c1_g1_i6_1_1-4034	PO5F1_DANREPOU domain, class 5, transcription factor 1 OS=Danio rerio OX=7955 GN=pou5f1 PE=2 SV=1	4033	20	1.07e-148	64.89	71	P:GO:0001710; P:GO:0001712; P:GO:0001829; P:GO:0001832; P:GO:0003130; P:GO:0007605; P:GO:0008284; P:GO:0009611; P:GO:0009786; P:GO:0009880; P:GO:0009953; P:GO:0014002; P:GO:0016331; P:GO:0021799; P:GO:0021869; P:GO:0021879; P:GO:0021979; P:GO:0021985; P:GO:0022011; P:GO:0030514; P:GO:0030718; P:GO:0030902; P:GO:0030917; P:GO:0031101; P:GO:0032526; P:GO:0032926; P:GO:0034728; P:GO:0035019; P:GO:00…	P:mesodermal cell fate commitment; P:ectodermal cell fate commitment; P:trophectodermal cell differentiation; P:blastocyst growth; P:BMP signaling pathway involved in heart induction; P:sensory perception of sound; P:positive regulation of cell population proliferation; P:response to wounding; P:regulation of asymmetric cell division; P:embryonic pattern specification; P:dorsal/ventral pattern fo…			IPR013847 (PRINTS); IPR000327 (PFAM); IPR010982 (G3DSA:1.10.260.GENE3D); mobidb-lite (MOBIDB_LITE); mobidb-lite (MOBIDB_LITE); PTHR11636:SF128 (PANTHER); PTHR11636 (PANTHER); IPR000327 (PROSITE_PATTERNS); IPR000327 (PROSITE_PATTERNS); IPR000327 (PROSITE_PROFILES); IPR010982 (SUPERFAMILY)	P:GO:0006355; F:GO:0003677; F:GO:0003700	P:regulation of transcription, DNA-templated; F:DNA binding; F:DNA-binding transcription factor activity
Cluster-10176.0	ENSNMLT00000030612.1	Cluster-10176.0_TRINITY_DN1843_c0_g1_i4_1_1-1805	MYL9_BOVINMyosin regulatory light polypeptide 9 OS=Bos taurus OX=9913 GN=MYL9 PE=2 SV=3	1804	20	2.66e-104	92.2	48	P:GO:0000281; P:GO:0002119; P:GO:0003384; P:GO:0006942; P:GO:0007110; P:GO:0008360; P:GO:0010172; P:GO:0019749; P:GO:0030010; P:GO:0030049; P:GO:0030308; P:GO:0031036; P:GO:0035159; P:GO:0035277; P:GO:0035317; P:GO:0045652; P:GO:0045879; P:GO:0055003; P:GO:0055010; P:GO:0060288; P:GO:0060289; P:GO:0072659; P:GO:0090254; P:GO:0098735; P:GO:1903688; F:GO:0003785; F:GO:0005509; F:GO:0008307; F:GO:00…	P:mitotic cytokinesis; P:nematode larval development; P:apical constriction involved in gastrulation; P:regulation of striated muscle contraction; P:meiosis I cytokinesis; P:regulation of cell shape; P:embryonic body morphogenesis; P:cytoskeleton-dependent cytoplasmic transport, nurse cell to oocyte; P:establishment of cell polarity; P:muscle filament sliding; P:negative regulation of cell growth…	EC:3.6.1; EC:3.6; EC:3; EC:3.6.1.15	Acting on acid anhydrides; Acting on acid anhydrides; Hydrolases; Nucleoside-triphosphate phosphatase	IPR002048 (PFAM); G3DSA:1.10.238.10 (GENE3D); G3DSA:1.10.238.10 (GENE3D); IPR002048 (PFAM); mobidb-lite (MOBIDB_LITE); PTHR23049 (PANTHER); PTHR23049:SF66 (PANTHER); IPR018247 (PROSITE_PATTERNS); IPR002048 (PROSITE_PROFILES); IPR002048 (PROSITE_PROFILES); IPR002048 (PROSITE_PROFILES); IPR002048 (CDD); IPR011992 (SUPERFAMILY)	F:GO:0005509	F:calcium ion binding
Cluster-10177.0	ENSNMLT00000032009.1	Cluster-10177.0_TRINITY_DN74589_c0_g1_i1_1_1-3055	ENC1_MOUSEEctoderm-neural cortex protein 1 OS=Mus musculus OX=10090 GN=Enc1 PE=2 SV=2	3054	20	0	63.01	17	P:GO:0006446; P:GO:0006511; P:GO:0006810; P:GO:0010499; P:GO:0010976; P:GO:0016567; P:GO:0017148; P:GO:0043687; F:GO:0003779; C:GO:0005654; C:GO:0005730; C:GO:0005794; C:GO:0005829; C:GO:0005856; C:GO:0016363; C:GO:0031463; C:GO:0043025	P:regulation of translational initiation; P:ubiquitin-dependent protein catabolic process; P:transport; P:proteasomal ubiquitin-independent protein catabolic process; P:positive regulation of neuron projection development; P:protein ubiquitination; P:negative regulation of translation; P:post-translational protein modification; F:actin binding; C:nucleoplasm; C:nucleolus; C:Golgi apparatus; C:cyt…			IPR000210 (PFAM); IPR006652 (PFAM); G3DSA:3.30.710.10 (GENE3D); IPR017096 (PIRSF); IPR015915 (G3DSA:2.120.10.GENE3D); G3DSA:1.25.40.420 (GENE3D); IPR011705 (PFAM); PTHR24410 (PANTHER); IPR030562 (PTHR24410:PANTHER); IPR000210 (PROSITE_PROFILES); cd18464 (CDD); IPR015915 (SUPERFAMILY); IPR011333 (SUPERFAMILY)	P:GO:0007399; F:GO:0003779; F:GO:0005515	P:nervous system development; F:actin binding; F:protein binding
Cluster-10178.0	ENSNMLT00000032807.1	Cluster-10178.0_TRINITY_DN29889_c0_g2_i4_1_1-4213	NA	4212	NA	NA	NA	NA					IPR008160 (PFAM); G3DSA:1.20.5.320 (GENE3D); mobidb-lite (MOBIDB_LITE); mobidb-lite (MOBIDB_LITE); mobidb-lite (MOBIDB_LITE); mobidb-lite (MOBIDB_LITE); mobidb-lite (MOBIDB_LITE); mobidb-lite (MOBIDB_LITE); PTHR24023 (PANTHER); PTHR24023:SF1005 (PANTHER); PTHR24023 (PANTHER); PTHR24023:SF1005 (PANTHER); PTHR24023 (PANTHER); PTHR24023:SF1005 (PANTHER); PTHR24023:SF1005 (PANTHER); PTHR24023 (PANTHE…	no GO terms	no GO terms
Cluster-10179.0	NA	Cluster-10179.0_TRINITY_DN92108_c0_g2_i1_1_1-700	NA	699	NA	NA	NA	NA					no IPS match	no IPS match	no IPS match
Cluster-1018.0	ENSNMLT00000040779.1	Cluster-1018.0_TRINITY_DN8237_c0_g2_i1_1_1-811	YG31B_YEASTTransposon Ty3-G Gag-Pol polyprotein OS=Saccharomyces cerevisiae (strain ATCC 204508 / S288c) OX=559292 GN=TY3B-G PE=1 SV=3	810	20	3.2e-12	45.26	4	P:GO:0015074; F:GO:0003676; F:GO:0016787; C:GO:0005622	P:DNA integration; F:nucleic acid binding; F:hydrolase activity; C:intracellular anatomical structure	EC:3	Hydrolases	G3DSA:2.30.30.140 (GENE3D); IPR036397 (G3DSA:3.30.420.GENE3D); G3DSA:1.10.10.2300 (GENE3D); mobidb-lite (MOBIDB_LITE); mobidb-lite (MOBIDB_LITE); PTHR24559:SF375 (PANTHER); PTHR24559 (PANTHER); IPR001584 (PROSITE_PROFILES); IPR012337 (SUPERFAMILY)	P:GO:0015074; F:GO:0003676	P:DNA integration; F:nucleic acid binding
Cluster-10180.1	ENSNMLT00000016299.1	Cluster-10180.1_TRINITY_DN8309_c4_g1_i10_1_1-2909	CLAP1_HUMANCLIP-associating protein 1 OS=Homo sapiens OX=9606 GN=CLASP1 PE=1 SV=1	2908	20	2.18e-123	68.86	62	P:GO:0000022; P:GO:0000463; P:GO:0001578; P:GO:0006903; P:GO:0007020; P:GO:0007026; P:GO:0007030; P:GO:0007282; P:GO:0007411; P:GO:0010389; P:GO:0010458; P:GO:0010470; P:GO:0010634; P:GO:0010717; P:GO:0016325; P:GO:0019827; P:GO:0030723; P:GO:0030953; P:GO:0031116; P:GO:0034453; P:GO:0035099; P:GO:0040001; P:GO:0045921; P:GO:0046602; P:GO:0051294; P:GO:0051315; P:GO:0051497; P:GO:0051893; P:GO:00…	P:mitotic spindle elongation; P:maturation of LSU-rRNA from tricistronic rRNA transcript (SSU-rRNA, 5.8S rRNA, LSU-rRNA); P:microtubule bundle formation; P:vesicle targeting; P:microtubule nucleation; P:negative regulation of microtubule depolymerization; P:Golgi organization; P:cystoblast division; P:axon guidance; P:regulation of G2/M transition of mitotic cell cycle; P:exit from mitosis; P:reg…			IPR024395 (PFAM); IPR011989 (G3DSA:1.25.10.GENE3D); mobidb-lite (MOBIDB_LITE); mobidb-lite (MOBIDB_LITE); PTHR21567 (PANTHER); IPR028399 (PTHR21567:PANTHER); IPR021133 (PROSITE_PROFILES); IPR016024 (SUPERFAMILY)	F:GO:0043515; F:GO:0051010; C:GO:0005828; C:GO:0005881	F:kinetochore binding; F:microtubule plus-end binding; C:kinetochore microtubule; C:cytoplasmic microtubule
Cluster-10181.0	ENSNMLT00000036575.1	Cluster-10181.0_TRINITY_DN3213_c0_g1_i1_1_1-4575	SOCS6_PONABSuppressor of cytokine signaling 6 OS=Pongo abelii OX=9601 GN=SOCS6 PE=2 SV=1	4574	20	0	57.41	29	P:GO:0001678; P:GO:0001818; P:GO:0006952; P:GO:0007259; P:GO:0007568; P:GO:0008286; P:GO:0009968; P:GO:0010498; P:GO:0016567; P:GO:0019221; P:GO:0021819; P:GO:0021942; P:GO:0030879; P:GO:0032268; P:GO:0035556; P:GO:0040014; P:GO:0043551; P:GO:0043687; P:GO:0045444; P:GO:0045597; P:GO:0045622; P:GO:0046854; P:GO:0050868; P:GO:0051093; F:GO:0005102; F:GO:0046935; C:GO:0001772; C:GO:0005829; C:GO:00…	P:cellular glucose homeostasis; P:negative regulation of cytokine production; P:defense response; P:receptor signaling pathway via JAK-STAT; P:aging; P:insulin receptor signaling pathway; P:negative regulation of signal transduction; P:proteasomal protein catabolic process; P:protein ubiquitination; P:cytokine-mediated signaling pathway; P:layer formation in cerebral cortex; P:radial glia guided …			IPR000980 (PFAM); IPR001496 (PFAM); IPR036860 (G3DSA:3.30.505.GENE3D); mobidb-lite (MOBIDB_LITE); mobidb-lite (MOBIDB_LITE); mobidb-lite (MOBIDB_LITE); PTHR10155 (PANTHER); IPR028421 (PTHR10155:PANTHER); IPR000980 (PROSITE_PROFILES); IPR001496 (PROSITE_PROFILES); IPR037345 (CDD); IPR035865 (CDD); IPR036036 (SUPERFAMILY); IPR036860 (SUPERFAMILY)	P:GO:0016567; P:GO:0035556; P:GO:0040008; P:GO:0046854; F:GO:0046935; C:GO:0005942	P:protein ubiquitination; P:intracellular signal transduction; P:regulation of growth; P:phosphatidylinositol phosphorylation; F:1-phosphatidylinositol-3-kinase regulator activity; C:phosphatidylinositol 3-kinase complex
Cluster-10182.0	ENSNMLT00000005313.1	Cluster-10182.0_TRINITY_DN152565_c0_g1_i1_1_1-309	NA	308	NA	NA	NA	NA					no IPS match	no IPS match	no IPS match
Cluster-10183.0	ENSNMLT00000044555.1	Cluster-10183.0_TRINITY_DN81116_c0_g1_i1_1_1-588	NA	587	NA	NA	NA	1	F:GO:0003676	F:nucleic acid binding			IPR036397 (G3DSA:3.30.420.GENE3D); mobidb-lite (MOBIDB_LITE); mobidb-lite (MOBIDB_LITE); PTHR33244 (PANTHER); PTHR33244:SF4 (PANTHER)	F:GO:0003676	F:nucleic acid binding
Cluster-10184.0	ENSNMLT00000028540.1	Cluster-10184.0_TRINITY_DN35757_c0_g2_i3_1_1-3929	CFA57_HUMANCilia- and flagella-associated protein 57 OS=Homo sapiens OX=9606 GN=CFAP57 PE=2 SV=3	3928	20	0	44.68	20	P:GO:0000226; P:GO:0006325; P:GO:0006366; P:GO:0006464; P:GO:0006915; P:GO:0007275; P:GO:0022607; P:GO:0031323; P:GO:0050896; P:GO:0051171; P:GO:0060255; P:GO:0060285; P:GO:0080090; F:GO:0005515; F:GO:0140096; C:GO:0005654; C:GO:0015630; C:GO:0140513; C:GO:0140535; C:GO:1990234	P:microtubule cytoskeleton organization; P:chromatin organization; P:transcription by RNA polymerase II; P:cellular protein modification process; P:apoptotic process; P:multicellular organism development; P:cellular component assembly; P:regulation of cellular metabolic process; P:response to stimulus; P:regulation of nitrogen compound metabolic process; P:regulation of macromolecule metabolic pr…			Coil (COILS); Coil (COILS); Coil (COILS); Coil (COILS); Coil (COILS); Coil (COILS); Coil (COILS); IPR015943 (G3DSA:2.130.10.GENE3D); IPR015943 (G3DSA:2.130.10.GENE3D); G3DSA:1.20.5.340 (GENE3D); IPR001680 (PFAM); mobidb-lite (MOBIDB_LITE); mobidb-lite (MOBIDB_LITE); PTHR32215 (PANTHER); IPR017986 (PROSITE_PROFILES); IPR001680 (PROSITE_PROFILES); IPR001680 (PROSITE_PROFILES); IPR017986 (PROSITE_PR…	F:GO:0005515	F:protein binding
Cluster-10185.0	ENSNMLT00000003795.1	Cluster-10185.0_CL1237Contig1_1_1-1858	NA	1857	NA	NA	NA	NA					no IPS match	no IPS match	no IPS match
Cluster-10186.0	NA	Cluster-10186.0_TRINITY_DN130612_c0_g1_i14_1_1-313	NA	312	NA	NA	NA	NA					mobidb-lite (MOBIDB_LITE)	no GO terms	no GO terms
Cluster-10187.0	NA	Cluster-10187.0_TRINITY_DN102281_c0_g1_i1_1_1-780	NA	779	NA	NA	NA	NA					mobidb-lite (MOBIDB_LITE); mobidb-lite (MOBIDB_LITE); mobidb-lite (MOBIDB_LITE)	no GO terms	no GO terms
Cluster-10188.0	ENSNMLT00000019964.1	Cluster-10188.0_CL47248Contig1_1_1-1994	NA	1993	NA	NA	NA	NA					no IPS match	no IPS match	no IPS match
Cluster-10189.0	ENSNMLT00000013830.1	Cluster-10189.0_CL3042Contig1_1_1-1201	RRP36_BOVINRibosomal RNA processing protein 36 homolog OS=Bos taurus OX=9913 GN=RRP36 PE=2 SV=1	1200	20	2.18e-53	61.44	5	P:GO:0000462; P:GO:0000469; C:GO:0005654; C:GO:0005730; C:GO:0030686	P:maturation of SSU-rRNA from tricistronic rRNA transcript (SSU-rRNA, 5.8S rRNA, LSU-rRNA); P:cleavage involved in rRNA processing; C:nucleoplasm; C:nucleolus; C:90S preribosome			Coil (COILS); Coil (COILS); IPR009292 (PFAM); mobidb-lite (MOBIDB_LITE); mobidb-lite (MOBIDB_LITE); mobidb-lite (MOBIDB_LITE); mobidb-lite (MOBIDB_LITE); mobidb-lite (MOBIDB_LITE); IPR009292 (PANTHER)	P:GO:0000469	P:cleavage involved in rRNA processing
Cluster-1019.0	ENSNMLT00000001368.1	Cluster-1019.0_TRINITY_DN251660_c0_g1_i1_1_1-621	DHB2_HUMAN17-beta-hydroxysteroid dehydrogenase type 2 OS=Homo sapiens OX=9606 GN=HSD17B2 PE=1 SV=1	620	20	3.36e-37	54.46	29	P:GO:0001666; P:GO:0001701; P:GO:0001890; P:GO:0002017; P:GO:0006091; P:GO:0006702; P:GO:0006703; P:GO:0007565; P:GO:0008211; P:GO:0032094; P:GO:0032526; P:GO:0032868; P:GO:0042493; P:GO:0042573; P:GO:0044283; P:GO:0051384; P:GO:0060348; P:GO:0071248; F:GO:0003845; F:GO:0004303; F:GO:0005496; F:GO:0047006; F:GO:0047035; F:GO:0051287; C:GO:0005739; C:GO:0005789; C:GO:0031301; C:GO:0043233; C:GO:00…	P:response to hypoxia; P:in utero embryonic development; P:placenta development; P:regulation of blood volume by renal aldosterone; P:generation of precursor metabolites and energy; P:androgen biosynthetic process; P:estrogen biosynthetic process; P:female pregnancy; P:glucocorticoid metabolic process; P:response to food; P:response to retinoic acid; P:response to insulin; P:response to drug; P:r…	EC:1.1; EC:1.1.1.239; EC:1.1.1.149; EC:1; EC:1.1.1; EC:1.1.1.62; EC:1.1.1.51	Acting on the CH-OH group of donors; 3-alpha-(17-beta)-hydroxysteroid dehydrogenase (NAD(+)); 20-alpha-hydroxysteroid dehydrogenase; Oxidoreductases; Acting on the CH-OH group of donors; 17-beta-estradiol 17-dehydrogenase; 3(or 17)-beta-hydroxysteroid dehydrogenase	IPR002347 (PRINTS); IPR002347 (PFAM); G3DSA:3.40.50.720 (GENE3D); PTHR43313:SF3 (PANTHER); PTHR43313 (PANTHER); IPR020904 (PROSITE_PATTERNS); IPR036291 (SUPERFAMILY)	F:GO:0016491	F:oxidoreductase activity
Cluster-10190.0	NA	Cluster-10190.0_TRINITY_DN29460_c1_g3_i1_1_1-1591	NA	1590	NA	NA	NA	NA					Coil (COILS)	no GO terms	no GO terms
Cluster-10191.0	ENSNMLT00000039619.1	Cluster-10191.0_TRINITY_DN42647_c0_g2_i1_1_1-979	NA	978	NA	NA	NA	NA					no IPS match	no IPS match	no IPS match
Cluster-10192.0	NA	Cluster-10192.0_TRINITY_DN27010_c2_g1_i1_1_1-627	NA	626	NA	NA	NA	NA					no IPS match	no IPS match	no IPS match
Cluster-10193.0	NA	Cluster-10193.0_CL22811Contig1_1_1-1792	NA	1791	NA	NA	NA	NA					no IPS match	no IPS match	no IPS match
Cluster-10194.0	NA	Cluster-10194.0_TRINITY_DN22312_c0_g2_i1_1_1-382	NA	381	NA	NA	NA	NA					no IPS match	no IPS match	no IPS match
Cluster-10195.0	NA	Cluster-10195.0_TRINITY_DN33457_c0_g1_i6_1_1-458	NA	457	NA	NA	NA	NA					no IPS match	no IPS match	no IPS match
Cluster-10196.0	NA	Cluster-10196.0_TRINITY_DN16600_c0_g1_i1_1_1-2380	NA	2379	NA	NA	NA	NA					no IPS match	no IPS match	no IPS match
Cluster-10197.0	ENSNMLT00000004865.1	Cluster-10197.0_SCL1Contig5176_1_1-1174	NA	1173	NA	NA	NA	NA					no IPS match	no IPS match	no IPS match
Cluster-10198.0	ENSNMLT00000019533.1	Cluster-10198.0_TRINITY_DN54768_c0_g1_i11_1_1-421	NA	420	NA	NA	NA	NA					no IPS match	no IPS match	no IPS match
Cluster-10199.0	ENSNMLT00000002054.1	Cluster-10199.0_TRINITY_DN283382_c0_g1_i1_1_1-565	LIN1_NYCCOLINE-1 reverse transcriptase homolog OS=Nycticebus coucang OX=9470 PE=4 SV=1	564	12	1.82e-38	49.63	5	P:GO:0032199; P:GO:0090305; F:GO:0003964; F:GO:0005515; F:GO:0009036	P:reverse transcription involved in RNA-mediated transposition; P:nucleic acid phosphodiester bond hydrolysis; F:RNA-directed DNA polymerase activity; F:protein binding; F:type II site-specific deoxyribonuclease activity	EC:3.1.30; EC:3.1.21; EC:3.1; EC:2.7; EC:2; EC:3; EC:2.7.7.49; EC:2.7.7; EC:3.1.21.4	Acting on ester bonds; Acting on ester bonds; Acting on ester bonds; Transferring phosphorus-containing groups; Transferases; Hydrolases; RNA-directed DNA polymerase; Transferring phosphorus-containing groups; Type II site-specific deoxyribonuclease	IPR000477 (PFAM); PTHR19446:SF433 (PANTHER); PTHR19446 (PANTHER)	no GO terms	no GO terms
Cluster-102.0	NA	Cluster-102.0_TRINITY_DN35850_c0_g1_i1_1_1-396	NA	395	NA	NA	NA	NA					mobidb-lite (MOBIDB_LITE)	no GO terms	no GO terms
Cluster-1020.0	ENSNMLT00000037612.1	Cluster-1020.0_TRINITY_DN228917_c0_g1_i1_1_1-438	M1AP_HUMANMeiosis 1 arrest protein OS=Homo sapiens OX=9606 GN=M1AP PE=1 SV=1	437	2	1.57e-30	60.07	6	P:GO:0007127; P:GO:0007283; P:GO:0007292; P:GO:0051308; F:GO:0042802; C:GO:0005737	P:meiosis I; P:spermatogenesis; P:female gamete generation; P:male meiosis chromosome separation; F:identical protein binding; C:cytoplasm			IPR033587 (PANTHER)	P:GO:0007127; P:GO:0007283	P:meiosis I; P:spermatogenesis
Cluster-10200.1	ENSNMLT00000039190.1	Cluster-10200.1_TRINITY_DN26046_c0_g3_i2_1_1-1082	UNC50_DANREProtein unc-50 homolog OS=Danio rerio OX=7955 GN=unc50 PE=2 SV=1	1081	12	1.09e-71	77.22	9	P:GO:0006937; P:GO:0007166; P:GO:0015031; P:GO:0016192; P:GO:0097120; F:GO:0003723; F:GO:0005515; C:GO:0005637; C:GO:0030173	P:regulation of muscle contraction; P:cell surface receptor signaling pathway; P:protein transport; P:vesicle-mediated transport; P:receptor localization to synapse; F:RNA binding; F:protein binding; C:nuclear inner membrane; C:integral component of Golgi membrane			IPR007881 (PFAM); PTHR12841:SF6 (PANTHER); IPR007881 (PANTHER)	no GO terms	no GO terms
Cluster-10201.0	ENSNMLT00000027432.1	Cluster-10201.0_TRINITY_DN59811_c0_g1_i27_1_1-3872	CENPJ_HUMANCentromere protein J OS=Homo sapiens OX=9606 GN=CENPJ PE=1 SV=2	3871	3	5.91e-76	84.31	24	P:GO:0007224; P:GO:0010389; P:GO:0030954; P:GO:0044458; P:GO:0046427; P:GO:0051301; P:GO:0097711; P:GO:1902857; P:GO:1903508; P:GO:1903724; P:GO:1904951; F:GO:0003713; F:GO:0019901; F:GO:0019904; F:GO:0042802; F:GO:0043015; C:GO:0005654; C:GO:0005813; C:GO:0005814; C:GO:0005829; C:GO:0005874; C:GO:0005886; C:GO:0008275; C:GO:0036064	P:smoothened signaling pathway; P:regulation of G2/M transition of mitotic cell cycle; P:astral microtubule nucleation; P:motile cilium assembly; P:positive regulation of receptor signaling pathway via JAK-STAT; P:cell division; P:ciliary basal body-plasma membrane docking; P:positive regulation of non-motile cilium assembly; P:positive regulation of nucleic acid-templated transcription; P:positi…			Coil (COILS); Coil (COILS); Coil (COILS); Coil (COILS); Coil (COILS); IPR009852 (PFAM); G3DSA:2.60.450.20 (GENE3D); mobidb-lite (MOBIDB_LITE); mobidb-lite (MOBIDB_LITE); mobidb-lite (MOBIDB_LITE); mobidb-lite (MOBIDB_LITE); mobidb-lite (MOBIDB_LITE); mobidb-lite (MOBIDB_LITE); mobidb-lite (MOBIDB_LITE); mobidb-lite (MOBIDB_LITE); mobidb-lite (MOBIDB_LITE); mobidb-lite (MOBIDB_LITE); mobidb-lite (…	P:GO:0046599; P:GO:0051301; F:GO:0015631; C:GO:0005814	P:regulation of centriole replication; P:cell division; F:tubulin binding; C:centriole
Cluster-10202.0	ENSNMLT00000033676.1	Cluster-10202.0_TRINITY_DN199383_c0_g1_i1_1_1-1597	HMX2_MOUSEHomeobox protein HMX2 OS=Mus musculus OX=10090 GN=Hmx2 PE=2 SV=3	1596	20	5.74e-80	75.24	28	P:GO:0000122; P:GO:0000132; P:GO:0002119; P:GO:0003387; P:GO:0007420; P:GO:0007566; P:GO:0007626; P:GO:0008284; P:GO:0035050; P:GO:0042472; P:GO:0042661; P:GO:0042755; P:GO:0045687; P:GO:0045944; P:GO:0048026; P:GO:0048484; P:GO:0048916; P:GO:0050774; P:GO:0050885; P:GO:0060056; P:GO:0060135; F:GO:0000978; F:GO:0001227; F:GO:0001228; F:GO:0005515; C:GO:0005634; C:GO:0005667; C:GO:0005737	P:negative regulation of transcription by RNA polymerase II; P:establishment of mitotic spindle orientation; P:nematode larval development; P:neuron differentiation involved in amphid sensory organ development; P:brain development; P:embryo implantation; P:locomotory behavior; P:positive regulation of cell population proliferation; P:embryonic heart tube development; P:inner ear morphogenesis; P:…			IPR020479 (PRINTS); G3DSA:1.10.10.60 (GENE3D); IPR001356 (PFAM); mobidb-lite (MOBIDB_LITE); mobidb-lite (MOBIDB_LITE); mobidb-lite (MOBIDB_LITE); PTHR24340 (PANTHER); PTHR24340:SF75 (PANTHER); IPR017970 (PROSITE_PATTERNS); IPR001356 (PROSITE_PROFILES); IPR001356 (CDD); IPR009057 (SUPERFAMILY)	P:GO:0006355; F:GO:0000981; F:GO:0003677	P:regulation of transcription, DNA-templated; F:DNA-binding transcription factor activity, RNA polymerase II-specific; F:DNA binding
Cluster-10203.0	NA	Cluster-10203.0_TRINITY_DN63045_c0_g1_i5_1_1-464	NA	463	NA	NA	NA	NA					PR01217 (PRINTS); mobidb-lite (MOBIDB_LITE); mobidb-lite (MOBIDB_LITE)	no GO terms	no GO terms
Cluster-10204.0	ENSNMLT00000023895.1	Cluster-10204.0_TRINITY_DN133431_c0_g1_i1_1_1-798	NA	797	NA	NA	NA	NA					no IPS match	no IPS match	no IPS match
Cluster-10205.0	ENSNMLT00000001124.1	Cluster-10205.0_TRINITY_DN145307_c0_g1_i1_1_1-900	YTX2_XENLATransposon TX1 uncharacterized 149 kDa protein OS=Xenopus laevis OX=8355 PE=4 SV=1	899	4	4.03e-22	42.73	2	P:GO:0090304; F:GO:0016787	P:nucleic acid metabolic process; F:hydrolase activity	EC:3	Hydrolases	IPR036691 (G3DSA:3.60.10.GENE3D); PTHR25952:SF241 (PANTHER); PTHR25952 (PANTHER); IPR036691 (SUPERFAMILY)	no GO terms	no GO terms
Cluster-10206.0	ENSNMLT00000041523.1	Cluster-10206.0_TRINITY_DN143991_c0_g1_i1_1_1-997	HES5_RATTranscription factor HES-5 OS=Rattus norvegicus OX=10116 GN=Hes5 PE=2 SV=1	996	7	6.61e-12	55.19	21	P:GO:0006357; P:GO:0007219; P:GO:0009967; P:GO:0010001; P:GO:0010604; P:GO:0030900; P:GO:0031325; P:GO:0035295; P:GO:0045665; P:GO:0045892; P:GO:0048661; P:GO:0050767; P:GO:0051173; P:GO:0051216; P:GO:0060429; P:GO:0072028; P:GO:0097150; P:GO:2000737; F:GO:0046983; F:GO:1990837; C:GO:0005634	P:regulation of transcription by RNA polymerase II; P:Notch signaling pathway; P:positive regulation of signal transduction; P:glial cell differentiation; P:positive regulation of macromolecule metabolic process; P:forebrain development; P:positive regulation of cellular metabolic process; P:tube development; P:negative regulation of neuron differentiation; P:negative regulation of transcription,…			IPR011598 (PFAM); IPR036638 (G3DSA:4.10.280.GENE3D); PTHR10985 (PANTHER); PTHR10985:SF13 (PANTHER); IPR011598 (PROSITE_PROFILES); IPR003650 (PROSITE_PROFILES); IPR036638 (SUPERFAMILY)	P:GO:0006355; F:GO:0003677; F:GO:0046983	P:regulation of transcription, DNA-templated; F:DNA binding; F:protein dimerization activity
Cluster-10207.1	ENSNMLT00000030145.1	Cluster-10207.1_TRINITY_DN58003_c0_g1_i2_1_1-1003	SIX3_ORYLAHomeobox protein SIX3 OS=Oryzias latipes OX=8090 GN=six3 PE=1 SV=1	1002	20	2.4e-101	81.78	100	P:GO:0000122; P:GO:0001744; P:GO:0001746; P:GO:0001751; P:GO:0001759; P:GO:0002070; P:GO:0002074; P:GO:0003151; P:GO:0003337; P:GO:0003404; P:GO:0006606; P:GO:0007283; P:GO:0007458; P:GO:0007501; P:GO:0007601; P:GO:0007605; P:GO:0008347; P:GO:0008582; P:GO:0008584; P:GO:0009649; P:GO:0009886; P:GO:0009946; P:GO:0009948; P:GO:0014016; P:GO:0014842; P:GO:0021610; P:GO:0021797; P:GO:0021798; P:GO:00…	P:negative regulation of transcription by RNA polymerase II; P:optic lobe placode formation; P:Bolwig's organ morphogenesis; P:compound eye photoreceptor cell differentiation; P:organ induction; P:epithelial cell maturation; P:extraocular skeletal muscle development; P:outflow tract morphogenesis; P:mesenchymal to epithelial transition involved in metanephros morphogenesis; P:optic vesicle morpho…			G3DSA:1.10.10.60 (GENE3D); IPR001356 (PFAM); IPR031701 (PFAM); mobidb-lite (MOBIDB_LITE); IPR032949 (PTHR10390:PANTHER); PTHR10390 (PANTHER); IPR001356 (PROSITE_PROFILES); IPR001356 (CDD); IPR009057 (SUPERFAMILY)	P:GO:0001654; P:GO:0006355; P:GO:0007420; F:GO:0000981; F:GO:0003677	P:eye development; P:regulation of transcription, DNA-templated; P:brain development; F:DNA-binding transcription factor activity, RNA polymerase II-specific; F:DNA binding
Cluster-10208.0	ENSNMLT00000021089.1	Cluster-10208.0_TRINITY_DN118194_c0_g1_i1_1_1-360	ABCA4_MOUSERetinal-specific phospholipid-transporting ATPase ABCA4 OS=Mus musculus OX=10090 GN=Abca4 PE=2 SV=1	359	20	7.88e-39	64.08	111	P:GO:0001523; P:GO:0002790; P:GO:0006357; P:GO:0006497; P:GO:0006638; P:GO:0006649; P:GO:0007040; P:GO:0007189; P:GO:0007601; P:GO:0007603; P:GO:0007613; P:GO:0007626; P:GO:0008542; P:GO:0010745; P:GO:0010875; P:GO:0010887; P:GO:0016197; P:GO:0018149; P:GO:0023061; P:GO:0030216; P:GO:0031667; P:GO:0032289; P:GO:0032489; P:GO:0032611; P:GO:0032805; P:GO:0034504; P:GO:0034616; P:GO:0038027; P:GO:00…	P:retinoid metabolic process; P:peptide secretion; P:regulation of transcription by RNA polymerase II; P:protein lipidation; P:neutral lipid metabolic process; P:phospholipid transfer to membrane; P:lysosome organization; P:adenylate cyclase-activating G protein-coupled receptor signaling pathway; P:visual perception; P:phototransduction, visible light; P:memory; P:locomotory behavior; P:visual l…	EC:3.6.1; EC:3.6; EC:7.6.2.1; EC:3; EC:7; EC:7.2.2; EC:3.6.1.15	Acting on acid anhydrides; Acting on acid anhydrides; P-type phospholipid transporter; Hydrolases; Translocases; Catalysing the translocation of inorganic cations; Nucleoside-triphosphate phosphatase	PTHR19229:SF190 (PANTHER); IPR026082 (PANTHER)	P:GO:0055085; F:GO:0042626; C:GO:0016021	P:transmembrane transport; F:ATPase-coupled transmembrane transporter activity; C:integral component of membrane
Cluster-10209.0	ENSNMLT00000010580.1	Cluster-10209.0_CL9084Contig1_1_1-7858	LIPB2_MOUSELiprin-beta-2 OS=Mus musculus OX=10090 GN=Ppfibp2 PE=1 SV=3	7857	18	3.26e-150	62.86	27	P:GO:0000003; P:GO:0007155; P:GO:0007528; P:GO:0016081; P:GO:0031424; P:GO:0040017; P:GO:0043051; P:GO:0048172; P:GO:0048522; P:GO:0051049; P:GO:0051497; P:GO:0060998; P:GO:0061001; P:GO:0099519; P:GO:1903077; F:GO:0042802; F:GO:0044877; C:GO:0001533; C:GO:0001669; C:GO:0005925; C:GO:0016607; C:GO:0030057; C:GO:0043197; C:GO:0098831; C:GO:0098875; C:GO:0098978; C:GO:0099523	P:reproduction; P:cell adhesion; P:neuromuscular junction development; P:synaptic vesicle docking; P:keratinization; P:positive regulation of locomotion; P:regulation of pharyngeal pumping; P:regulation of short-term neuronal synaptic plasticity; P:positive regulation of cellular process; P:regulation of transport; P:negative regulation of stress fiber assembly; P:regulation of dendritic spine de…			IPR013761 (G3DSA:1.10.150.GENE3D); IPR001660 (PFAM); IPR001660 (PFAM); IPR013761 (G3DSA:1.10.150.GENE3D); mobidb-lite (MOBIDB_LITE); IPR030435 (PTHR12587:PANTHER); IPR029515 (PANTHER); IPR001660 (PROSITE_PROFILES); IPR001660 (PROSITE_PROFILES); IPR037618 (CDD); IPR037619 (CDD); IPR013761 (SUPERFAMILY); IPR013761 (SUPERFAMILY)	F:GO:0005515	F:protein binding
Cluster-1021.0	ENSNMLT00000032036.1	Cluster-1021.0_TRINITY_DN172462_c0_g1_i1_1_1-332	S22A7_MOUSESolute carrier family 22 member 7 OS=Mus musculus OX=10090 GN=Slc22a7 PE=1 SV=1	331	20	6.44e-29	69.41	12	P:GO:0003008; P:GO:0015697; P:GO:0031427; P:GO:0034635; P:GO:0035634; F:GO:0005080; F:GO:0005452; F:GO:0015347; F:GO:0015651; C:GO:0005887; C:GO:0016323; C:GO:0016324	P:system process; P:quaternary ammonium group transport; P:response to methotrexate; P:glutathione transport; P:response to stilbenoid; F:protein kinase C binding; F:inorganic anion exchanger activity; F:sodium-independent organic anion transmembrane transporter activity; F:quaternary ammonium group transmembrane transporter activity; C:integral component of plasma membrane; C:basolateral plasma …	EC:7	Translocases	G3DSA:1.20.1250.20 (GENE3D); PTHR24064:SF33 (PANTHER); PTHR24064 (PANTHER); IPR036259 (SUPERFAMILY)	no GO terms	no GO terms
Cluster-10210.0	NA	Cluster-10210.0_TRINITY_DN8680_c0_g1_i2_1_1-399	NA	398	NA	NA	NA	NA					no IPS match	no IPS match	no IPS match
Cluster-10211.0	NA	Cluster-10211.0_TRINITY_DN685_c1_g1_i1_1_1-2003	NA	2002	NA	NA	NA	NA					no IPS match	no IPS match	no IPS match
Cluster-10212.0	NA	Cluster-10212.0_TRINITY_DN61098_c0_g1_i1_1_1-1274	NA	1273	NA	NA	NA	NA					mobidb-lite (MOBIDB_LITE); mobidb-lite (MOBIDB_LITE)	no GO terms	no GO terms
Cluster-10213.0	ENSNMLT00000041155.1	Cluster-10213.0_SCL3220Contig1_1_1-1456	DRC4_HUMANDynein regulatory complex subunit 4 OS=Homo sapiens OX=9606 GN=GAS8 PE=1 SV=1	1455	8	2.06e-41	58.42	17	P:GO:0003355; P:GO:0007368; P:GO:0007420; P:GO:0030317; P:GO:0035082; P:GO:0035889; P:GO:0045880; P:GO:0055001; P:GO:1903566; P:GO:1904526; F:GO:0008017; F:GO:0031267; C:GO:0005794; C:GO:0005874; C:GO:0005930; C:GO:0036064; C:GO:0036126	P:cilium movement involved in otolith formation; P:determination of left/right symmetry; P:brain development; P:flagellated sperm motility; P:axoneme assembly; P:otolith tethering; P:positive regulation of smoothened signaling pathway; P:muscle cell development; P:positive regulation of protein localization to cilium; P:regulation of microtubule binding; F:microtubule binding; F:small GTPase bind…			Coil (COILS); Coil (COILS); Coil (COILS); Coil (COILS); Coil (COILS); Coil (COILS); mobidb-lite (MOBIDB_LITE); mobidb-lite (MOBIDB_LITE); PTHR31543:SF0 (PANTHER); IPR039308 (PANTHER)	P:GO:0048870; F:GO:0008017; F:GO:0031267	P:cell motility; F:microtubule binding; F:small GTPase binding
Cluster-10214.0	ENSNMLT00000003008.1	Cluster-10214.0_TRINITY_DN30015_c0_g1_i1_1_1-323	ZN658_HUMANZinc finger protein 658 OS=Homo sapiens OX=9606 GN=ZNF658 PE=1 SV=2	322	20	4.42e-15	64.63	11	P:GO:0000122; P:GO:0042254; P:GO:0071294; F:GO:0000978; F:GO:0001162; F:GO:0001227; F:GO:0005515; F:GO:0046872; C:GO:0005730; C:GO:0016604; C:GO:0017053	P:negative regulation of transcription by RNA polymerase II; P:ribosome biogenesis; P:cellular response to zinc ion; F:RNA polymerase II cis-regulatory region sequence-specific DNA binding; F:RNA polymerase II intronic transcription regulatory region sequence-specific DNA binding; F:DNA-binding transcription repressor activity, RNA polymerase II-specific; F:protein binding; F:metal ion binding; C…			G3DSA:3.30.160.60 (GENE3D); G3DSA:3.30.160.60 (GENE3D); mobidb-lite (MOBIDB_LITE); PTHR24377 (PANTHER); PTHR24377:SF772 (PANTHER); IPR013087 (PROSITE_PATTERNS); IPR013087 (PROSITE_PROFILES); IPR036236 (SUPERFAMILY)	no GO terms	no GO terms
Cluster-10215.0	NA	Cluster-10215.0_TRINITY_DN30944_c0_g1_i1_1_1-354	NA	353	NA	NA	NA	NA					no IPS match	no IPS match	no IPS match
Cluster-10216.1	ENSNMLT00000010077.1	Cluster-10216.1_TRINITY_DN4385_c2_g4_i1_1_1-2569	GPR52_MOUSEG-protein coupled receptor 52 OS=Mus musculus OX=10090 GN=Gpr52 PE=2 SV=1	2568	5	2.11e-47	84.05	12	P:GO:0007186; P:GO:0007602; P:GO:0007626; P:GO:0009584; P:GO:0040018; P:GO:0042493; P:GO:0042593; P:GO:0046627; P:GO:0071482; F:GO:0005515; F:GO:0008020; C:GO:0005887	P:G protein-coupled receptor signaling pathway; P:phototransduction; P:locomotory behavior; P:detection of visible light; P:positive regulation of multicellular organism growth; P:response to drug; P:glucose homeostasis; P:negative regulation of insulin receptor signaling pathway; P:cellular response to light stimulus; F:protein binding; F:G protein-coupled photoreceptor activity; C:integral comp…			no IPS match	no IPS match	no IPS match
Cluster-10217.0	ENSNMLT00000027471.1	Cluster-10217.0_TRINITY_DN240640_c0_g1_i1_1_1-663	DYH11_HUMANDynein heavy chain 11, axonemal OS=Homo sapiens OX=9606 GN=DNAH11 PE=1 SV=4	662	20	1.03e-100	60.47	18	P:GO:0003356; P:GO:0007611; P:GO:0030317; P:GO:0035545; P:GO:0036158; P:GO:0060287; P:GO:0060411; F:GO:0005524; F:GO:0008569; F:GO:0045505; F:GO:0051959; C:GO:0005576; C:GO:0005874; C:GO:0036126; C:GO:0036157; C:GO:0097728; C:GO:0120134; C:GO:0120135	P:regulation of cilium beat frequency; P:learning or memory; P:flagellated sperm motility; P:determination of left/right asymmetry in nervous system; P:outer dynein arm assembly; P:epithelial cilium movement involved in determination of left/right asymmetry; P:cardiac septum morphogenesis; F:ATP binding; F:ATP-dependent microtubule motor activity, minus-end-directed; F:dynein intermediate chain b…	EC:3.6.1; EC:3.6; EC:3; EC:5.6.1.4; EC:3.6.1.15	Acting on acid anhydrides; Acting on acid anhydrides; Hydrolases; Minus-end-directed kinesin ATPase; Nucleoside-triphosphate phosphatase	G3DSA:3.40.50.300 (GENE3D); IPR041466 (PFAM); IPR026983 (PANTHER); PTHR10676:SF380 (PANTHER)	P:GO:0007018; F:GO:0008569	P:microtubule-based movement; F:ATP-dependent microtubule motor activity, minus-end-directed
Cluster-10218.0	ENSNMLT00000047636.1	Cluster-10218.0_TRINITY_DN225_c0_g1_i1_1_1-2905	NFAC4_RATNuclear factor of activated T-cells, cytoplasmic 4 OS=Rattus norvegicus OX=10116 GN=Nfatc4 PE=1 SV=1	2904	14	7.75e-153	66.4	68	P:GO:0000082; P:GO:0001569; P:GO:0001666; P:GO:0001837; P:GO:0001974; P:GO:0002337; P:GO:0003180; P:GO:0003184; P:GO:0003197; P:GO:0006954; P:GO:0006970; P:GO:0007223; P:GO:0007616; P:GO:0008630; P:GO:0014883; P:GO:0014898; P:GO:0016477; P:GO:0030178; P:GO:0030316; P:GO:0030890; P:GO:0031547; P:GO:0032091; P:GO:0032760; P:GO:0034644; P:GO:0035562; P:GO:0038095; P:GO:0042493; P:GO:0042634; P:GO:00…	P:G1/S transition of mitotic cell cycle; P:branching involved in blood vessel morphogenesis; P:response to hypoxia; P:epithelial to mesenchymal transition; P:blood vessel remodeling; P:B-1a B cell differentiation; P:aortic valve morphogenesis; P:pulmonary valve morphogenesis; P:endocardial cushion development; P:inflammatory response; P:response to osmotic stress; P:Wnt signaling pathway, calcium…			IPR008366 (PRINTS); IPR032397 (PFAM); IPR037059 (G3DSA:2.60.40.GENE3D); IPR011539 (PFAM); IPR013783 (G3DSA:2.60.40.GENE3D); mobidb-lite (MOBIDB_LITE); mobidb-lite (MOBIDB_LITE); mobidb-lite (MOBIDB_LITE); mobidb-lite (MOBIDB_LITE); mobidb-lite (MOBIDB_LITE); mobidb-lite (MOBIDB_LITE); mobidb-lite (MOBIDB_LITE); mobidb-lite (MOBIDB_LITE); mobidb-lite (MOBIDB_LITE); mobidb-lite (MOBIDB_LITE); mobid…	P:GO:0006355; F:GO:0003677; F:GO:0003700	P:regulation of transcription, DNA-templated; F:DNA binding; F:DNA-binding transcription factor activity
Cluster-10219.0	NA	Cluster-10219.0_TRINITY_DN19116_c0_g1_i2_1_1-1194	NA	1193	NA	NA	NA	NA					mobidb-lite (MOBIDB_LITE); mobidb-lite (MOBIDB_LITE)	no GO terms	no GO terms
Cluster-1022.0	ENSNMLT00000029240.1	Cluster-1022.0_TRINITY_DN19243_c0_g1_i2_1_1-387	NA	386	NA	NA	NA	NA					no IPS match	no IPS match	no IPS match
Cluster-10220.0	NA	Cluster-10220.0_TRINITY_DN278465_c0_g1_i1_1_1-370	NA	369	NA	NA	NA	NA					no IPS match	no IPS match	no IPS match
Cluster-10221.0	ENSNMLT00000002117.1	Cluster-10221.0_TRINITY_DN9607_c0_g1_i2_1_1-1470	CCN6_HUMANCellular communication network factor 6 OS=Homo sapiens OX=9606 GN=CCN6 PE=2 SV=1	1469	20	2.35e-31	61.03	82	P:GO:0001502; P:GO:0001934; P:GO:0002041; P:GO:0003278; P:GO:0007267; P:GO:0007568; P:GO:0009749; P:GO:0010628; P:GO:0010629; P:GO:0010761; P:GO:0010811; P:GO:0010832; P:GO:0014911; P:GO:0016525; P:GO:0030308; P:GO:0030324; P:GO:0030501; P:GO:0032331; P:GO:0032355; P:GO:0032967; P:GO:0033627; P:GO:0034059; P:GO:0034645; P:GO:0034654; P:GO:0035767; P:GO:0043065; P:GO:0043066; P:GO:0043200; P:GO:00…	P:cartilage condensation; P:positive regulation of protein phosphorylation; P:intussusceptive angiogenesis; P:apoptotic process involved in heart morphogenesis; P:cell-cell signaling; P:aging; P:response to glucose; P:positive regulation of gene expression; P:negative regulation of gene expression; P:fibroblast migration; P:positive regulation of cell-substrate adhesion; P:negative regulation of …			IPR006208 (PFAM); PTHR11348:SF3 (PANTHER); PTHR11348 (PANTHER); IPR006207 (PROSITE_PATTERNS); IPR006207 (PROSITE_PROFILES)	no GO terms	no GO terms
Cluster-10222.0	NA	Cluster-10222.0_TRINITY_DN38972_c0_g1_i6_1_1-2618	NA	2617	NA	NA	NA	NA					no IPS match	no IPS match	no IPS match
Cluster-10223.0	NA	Cluster-10223.0_TRINITY_DN97193_c0_g1_i1_1_1-566	NA	565	NA	NA	NA	NA					no IPS match	no IPS match	no IPS match
Cluster-10224.0	ENSNMLT00000006741.1	Cluster-10224.0_SCL477Contig1_1_1-4419	PPM1B_RATProtein phosphatase 1B OS=Rattus norvegicus OX=10116 GN=Ppm1b PE=2 SV=1	4418	20	2.38e-68	67.27	28	P:GO:0006499; P:GO:0007050; P:GO:0009737; P:GO:0010991; P:GO:0030512; P:GO:0030514; P:GO:0030517; P:GO:0032688; P:GO:0035970; P:GO:0043123; P:GO:0043124; P:GO:0045893; P:GO:0046827; P:GO:0050687; P:GO:0051965; P:GO:0090263; P:GO:1901223; F:GO:0008022; F:GO:0031625; F:GO:0033192; F:GO:0044325; F:GO:0046872; F:GO:0070412; C:GO:0005730; C:GO:0005829; C:GO:0005886; C:GO:0043005; C:GO:0048786	P:N-terminal protein myristoylation; P:cell cycle arrest; P:response to abscisic acid; P:negative regulation of SMAD protein complex assembly; P:negative regulation of transforming growth factor beta receptor signaling pathway; P:negative regulation of BMP signaling pathway; P:negative regulation of axon extension; P:negative regulation of interferon-beta production; P:peptidyl-threonine dephosph…	EC:3.1.3.16; EC:3.1; EC:3; EC:3.1.3	Protein-serine/threonine phosphatase; Acting on ester bonds; Hydrolases; Acting on ester bonds	IPR001932 (PFAM); IPR036457 (G3DSA:3.60.40.GENE3D); PTHR47992 (PANTHER); PTHR47992:SF123 (PANTHER); IPR001932 (PROSITE_PROFILES); IPR001932 (CDD); IPR036457 (SUPERFAMILY)	F:GO:0016791	F:phosphatase activity
Cluster-10225.0	ENSNMLT00000022070.1	Cluster-10225.0_TRINITY_DN32311_c0_g1_i7_1_1-3144	NAC2_MOUSESodium/calcium exchanger 2 OS=Mus musculus OX=10090 GN=Slc8a2 PE=1 SV=1	3143	20	0	67.03	85	P:GO:0001892; P:GO:0002027; P:GO:0002028; P:GO:0002244; P:GO:0002931; P:GO:0003007; P:GO:0006813; P:GO:0006851; P:GO:0006883; P:GO:0007612; P:GO:0007613; P:GO:0009749; P:GO:0009791; P:GO:0010468; P:GO:0010649; P:GO:0010763; P:GO:0010881; P:GO:0014819; P:GO:0014829; P:GO:0021537; P:GO:0030501; P:GO:0033198; P:GO:0033280; P:GO:0034614; P:GO:0035050; P:GO:0035902; P:GO:0035994; P:GO:0036376; P:GO:00…	P:embryonic placenta development; P:regulation of heart rate; P:regulation of sodium ion transport; P:hematopoietic progenitor cell differentiation; P:response to ischemia; P:heart morphogenesis; P:potassium ion transport; P:mitochondrial calcium ion transmembrane transport; P:cellular sodium ion homeostasis; P:learning; P:memory; P:response to glucose; P:post-embryonic development; P:regulation …	EC:7	Translocases	IPR004836 (PRINTS); IPR038081 (G3DSA:2.60.40.GENE3D); G3DSA:1.20.1420.30 (GENE3D); IPR038081 (G3DSA:2.60.40.GENE3D); IPR003644 (PFAM); IPR004837 (PFAM); IPR004836 (TIGRFAM); IPR032452 (PFAM); PTHR11878:SF66 (PANTHER); PTHR11878 (PANTHER); IPR038081 (SUPERFAMILY); IPR038081 (SUPERFAMILY)	P:GO:0006816; P:GO:0007154; P:GO:0055085; F:GO:0005432; C:GO:0016020; C:GO:0016021	P:calcium ion transport; P:cell communication; P:transmembrane transport; F:calcium:sodium antiporter activity; C:membrane; C:integral component of membrane
Cluster-10226.0	ENSNMLT00000047302.1	Cluster-10226.0_CL36048Contig1_1_1-2658	TIMD4_HUMANT-cell immunoglobulin and mucin domain-containing protein 4 OS=Homo sapiens OX=9606 GN=TIMD4 PE=1 SV=2	2657	11	2.57e-25	57.2	48	P:GO:0002281; P:GO:0002652; P:GO:0002826; P:GO:0002859; P:GO:0006911; P:GO:0007584; P:GO:0009611; P:GO:0010046; P:GO:0032480; P:GO:0032689; P:GO:0032703; P:GO:0032715; P:GO:0032722; P:GO:0032729; P:GO:0032732; P:GO:0032760; P:GO:0032815; P:GO:0033005; P:GO:0033574; P:GO:0034138; P:GO:0034154; P:GO:0034162; P:GO:0042102; P:GO:0042130; P:GO:0042493; P:GO:0043032; P:GO:0043277; P:GO:0045089; P:GO:00…	P:macrophage activation involved in immune response; P:regulation of tolerance induction dependent upon immune response; P:negative regulation of T-helper 1 type immune response; P:negative regulation of natural killer cell mediated cytotoxicity directed against tumor cell target; P:phagocytosis, engulfment; P:response to nutrient; P:response to wounding; P:response to mycotoxin; P:negative regul…			IPR013783 (G3DSA:2.60.40.GENE3D); IPR013106 (PFAM); PTHR46608 (PANTHER); IPR007110 (PROSITE_PROFILES); PS51257 (PROSITE_PROFILES); IPR036179 (SUPERFAMILY)	no GO terms	no GO terms
Cluster-10227.0	NA	Cluster-10227.0_TRINITY_DN18742_c0_g1_i2_1_1-1902	NA	1901	NA	NA	NA	NA					mobidb-lite (MOBIDB_LITE); mobidb-lite (MOBIDB_LITE); mobidb-lite (MOBIDB_LITE); mobidb-lite (MOBIDB_LITE); mobidb-lite (MOBIDB_LITE); mobidb-lite (MOBIDB_LITE); mobidb-lite (MOBIDB_LITE); mobidb-lite (MOBIDB_LITE); mobidb-lite (MOBIDB_LITE)	no GO terms	no GO terms
Cluster-10228.0	ENSNMLT00000021852.1	Cluster-10228.0_TRINITY_DN141915_c0_g2_i3_1_1-589	NA	588	NA	NA	NA	NA					mobidb-lite (MOBIDB_LITE); mobidb-lite (MOBIDB_LITE)	no GO terms	no GO terms
Cluster-10229.0	ENSNMLT00000018987.1	Cluster-10229.0_TRINITY_DN45371_c0_g1_i4_1_1-1910	MYG1_MOUSEMYG1 exonuclease OS=Mus musculus OX=10090 GN=Myg1 PE=1 SV=1	1909	11	1.77e-153	64.69	8	P:GO:0035641; P:GO:0090305; P:GO:1901857; F:GO:0004518; F:GO:0005515; C:GO:0005654; C:GO:0005730; C:GO:0005759	P:locomotory exploration behavior; P:nucleic acid phosphodiester bond hydrolysis; P:positive regulation of cellular respiration; F:nuclease activity; F:protein binding; C:nucleoplasm; C:nucleolus; C:mitochondrial matrix	EC:3.1; EC:3	Acting on ester bonds; Hydrolases	IPR003226 (PFAM); IPR003226 (PANTHER); PTHR11215:SF1 (PANTHER)	no GO terms	no GO terms
Cluster-1023.0	ENSNMLT00000001837.1	Cluster-1023.0_TRINITY_DN102953_c0_g1_i1_1_1-443	NA	442	NA	NA	NA	NA					no IPS match	no IPS match	no IPS match
Cluster-10230.0	ENSNMLT00000015210.1	Cluster-10230.0_TRINITY_DN92251_c0_g1_i2_1_1-2316	CTIP_DANREDNA endonuclease RBBP8 OS=Danio rerio OX=7955 GN=rbbp8 PE=2 SV=1	2315	9	4.94e-56	58.81	16	P:GO:0000082; P:GO:0001835; P:GO:0010792; P:GO:0022414; P:GO:0032355; P:GO:0048523; P:GO:1903506; F:GO:0000014; F:GO:0000217; F:GO:0001103; F:GO:0003684; F:GO:0003714; F:GO:0042802; C:GO:0005654; C:GO:0005694; C:GO:0017053	P:G1/S transition of mitotic cell cycle; P:blastocyst hatching; P:DNA double-strand break processing involved in repair via single-strand annealing; P:reproductive process; P:response to estradiol; P:negative regulation of cellular process; P:regulation of nucleic acid-templated transcription; F:single-stranded DNA endodeoxyribonuclease activity; F:DNA secondary structure binding; F:RNA polymeras…	EC:3.1; EC:3	Acting on ester bonds; Hydrolases	Coil (COILS); IPR013882 (PFAM); mobidb-lite (MOBIDB_LITE); mobidb-lite (MOBIDB_LITE); mobidb-lite (MOBIDB_LITE); mobidb-lite (MOBIDB_LITE); mobidb-lite (MOBIDB_LITE); mobidb-lite (MOBIDB_LITE); mobidb-lite (MOBIDB_LITE); IPR033316 (PANTHER); PTHR15107:SF5 (PANTHER)	P:GO:0006281; F:GO:0004519	P:DNA repair; F:endonuclease activity
Cluster-10231.0	ENSNMLT00000033808.1	Cluster-10231.0_TRINITY_DN17020_c0_g1_i1_1_1-2333	NA	2332	NA	NA	NA	NA					Coil (COILS); Coil (COILS); mobidb-lite (MOBIDB_LITE); mobidb-lite (MOBIDB_LITE); mobidb-lite (MOBIDB_LITE); mobidb-lite (MOBIDB_LITE); mobidb-lite (MOBIDB_LITE); mobidb-lite (MOBIDB_LITE); mobidb-lite (MOBIDB_LITE); mobidb-lite (MOBIDB_LITE); mobidb-lite (MOBIDB_LITE); mobidb-lite (MOBIDB_LITE); PTHR46029 (PANTHER); PTHR46029 (PANTHER); PTHR46029:SF8 (PANTHER); PTHR46029:SF8 (PANTHER)	no GO terms	no GO terms
Cluster-10232.0	NA	Cluster-10232.0_TRINITY_DN79586_c0_g1_i1_1_1-1158	NA	1157	NA	NA	NA	NA					mobidb-lite (MOBIDB_LITE); mobidb-lite (MOBIDB_LITE)	no GO terms	no GO terms
Cluster-10233.0	NA	Cluster-10233.0_TRINITY_DN180938_c0_g1_i1_1_1-460	NA	459	NA	NA	NA	NA					mobidb-lite (MOBIDB_LITE); mobidb-lite (MOBIDB_LITE)	no GO terms	no GO terms
Cluster-10234.0	ENSNMLT00000049211.1	Cluster-10234.0_TRINITY_DN862_c2_g1_i1_1_1-1366	HLX_MOUSEH2.0-like homeobox protein OS=Mus musculus OX=10090 GN=Hlx PE=2 SV=1	1365	20	5.55e-95	76.1	14	P:GO:0001889; P:GO:0006357; P:GO:0007519; P:GO:0008284; P:GO:0021521; P:GO:0045627; P:GO:0045629; P:GO:0046622; P:GO:0048484; P:GO:0048557; F:GO:0000977; F:GO:0001228; F:GO:0005515; C:GO:0005634	P:liver development; P:regulation of transcription by RNA polymerase II; P:skeletal muscle tissue development; P:positive regulation of cell population proliferation; P:ventral spinal cord interneuron specification; P:positive regulation of T-helper 1 cell differentiation; P:negative regulation of T-helper 2 cell differentiation; P:positive regulation of organ growth; P:enteric nervous system dev…			IPR000047 (PRINTS); IPR020479 (PRINTS); IPR001356 (PFAM); G3DSA:1.10.10.60 (GENE3D); mobidb-lite (MOBIDB_LITE); mobidb-lite (MOBIDB_LITE); mobidb-lite (MOBIDB_LITE); mobidb-lite (MOBIDB_LITE); mobidb-lite (MOBIDB_LITE); mobidb-lite (MOBIDB_LITE); PTHR46808 (PANTHER); IPR017970 (PROSITE_PATTERNS); IPR001356 (PROSITE_PROFILES); IPR001356 (CDD); IPR009057 (SUPERFAMILY)	P:GO:0006355; F:GO:0000981; F:GO:0003677	P:regulation of transcription, DNA-templated; F:DNA-binding transcription factor activity, RNA polymerase II-specific; F:DNA binding
Cluster-10235.0	ENSNMLT00000022126.1	Cluster-10235.0_SCL12Contig142_1_1-898	NA	897	NA	NA	NA	NA					mobidb-lite (MOBIDB_LITE)	no GO terms	no GO terms
Cluster-10236.0	ENSNMLT00000034035.1	Cluster-10236.0_CL10073Contig1_1_1-9802	TITIN_HUMANTitin OS=Homo sapiens OX=9606 GN=TTN PE=1 SV=4	9801	20	0	46.33	54	P:GO:0001701; P:GO:0001756; P:GO:0002576; P:GO:0003300; P:GO:0006942; P:GO:0007076; P:GO:0007512; P:GO:0010628; P:GO:0010737; P:GO:0018193; P:GO:0021591; P:GO:0030049; P:GO:0030240; P:GO:0030241; P:GO:0035995; P:GO:0043056; P:GO:0045214; P:GO:0045859; P:GO:0048739; P:GO:0048769; P:GO:0050714; P:GO:0051128; P:GO:0051592; P:GO:0055003; P:GO:0055008; P:GO:0060048; P:GO:0060419; P:GO:1901897; F:GO:00…	P:in utero embryonic development; P:somitogenesis; P:platelet degranulation; P:cardiac muscle hypertrophy; P:regulation of striated muscle contraction; P:mitotic chromosome condensation; P:adult heart development; P:positive regulation of gene expression; P:protein kinase A signaling; P:peptidyl-amino acid modification; P:ventricular system development; P:muscle filament sliding; P:skeletal muscl…	EC:2.7.1; EC:2.7.10; EC:2.7.11; EC:2.7; EC:2	Transferring phosphorus-containing groups; Transferring phosphorus-containing groups; Transferring phosphorus-containing groups; Transferring phosphorus-containing groups; Transferases	IPR013783 (G3DSA:2.60.40.GENE3D); IPR013098 (PFAM); IPR013783 (G3DSA:2.60.40.GENE3D); IPR013783 (G3DSA:2.60.40.GENE3D); IPR040849 (PFAM); IPR013783 (G3DSA:2.60.40.GENE3D); IPR003961 (PFAM); IPR013783 (G3DSA:2.60.40.GENE3D); IPR013783 (G3DSA:2.60.40.GENE3D); IPR013783 (G3DSA:2.60.40.GENE3D); IPR013783 (G3DSA:2.60.40.GENE3D); IPR013783 (G3DSA:2.60.40.GENE3D); mobidb-lite (MOBIDB_LITE); mobidb-lite …	F:GO:0005515	F:protein binding
Cluster-10237.0	ENSNMLT00000014753.1	Cluster-10237.0_TRINITY_DN2046_c0_g1_i3_1_1-1835	BAMBI_HUMANBMP and activin membrane-bound inhibitor homolog OS=Homo sapiens OX=9606 GN=BAMBI PE=1 SV=1	1834	4	4.26e-123	84.08	15	P:GO:0008284; P:GO:0008360; P:GO:0010718; P:GO:0016477; P:GO:0030512; P:GO:0030514; P:GO:0032092; P:GO:0045668; P:GO:0045893; P:GO:0090263; F:GO:0005109; F:GO:0005114; C:GO:0005737; C:GO:0005886; C:GO:0016021	P:positive regulation of cell population proliferation; P:regulation of cell shape; P:positive regulation of epithelial to mesenchymal transition; P:cell migration; P:negative regulation of transforming growth factor beta receptor signaling pathway; P:negative regulation of BMP signaling pathway; P:positive regulation of protein binding; P:negative regulation of osteoblast differentiation; P:posi…			Coil (COILS); IPR009345 (PFAM); G3DSA:2.10.60.10 (GENE3D); IPR009345 (PTHR15505:PANTHER); PTHR15505 (PANTHER); SSF57302 (SUPERFAMILY)	P:GO:0030512; P:GO:0090263	P:negative regulation of transforming growth factor beta receptor signaling pathway; P:positive regulation of canonical Wnt signaling pathway
Cluster-10238.0	ENSNMLT00000024360.1	Cluster-10238.0_TRINITY_DN3585_c0_g1_i2_1_1-3730	ZFAN3_HUMANAN1-type zinc finger protein 3 OS=Homo sapiens OX=9606 GN=ZFAND3 PE=1 SV=1	3729	4	3.16e-24	96.08	3	F:GO:0003677; F:GO:0005515; F:GO:0008270	F:DNA binding; F:protein binding; F:zinc ion binding			mobidb-lite (MOBIDB_LITE); mobidb-lite (MOBIDB_LITE)	no GO terms	no GO terms
Cluster-10239.0	ENSNMLT00000037535.1	Cluster-10239.0_TRINITY_DN6785_c4_g1_i1_1_1-1618	NA	1617	NA	NA	NA	NA					no IPS match	no IPS match	no IPS match
Cluster-1024.0	NA	Cluster-1024.0_TRINITY_DN148177_c0_g1_i1_1_1-717	NA	716	NA	NA	NA	NA					no IPS match	no IPS match	no IPS match
Cluster-10240.0	NA	Cluster-10240.0_TRINITY_DN184502_c0_g1_i1_1_1-387	NA	386	NA	NA	NA	NA					mobidb-lite (MOBIDB_LITE)	no GO terms	no GO terms
Cluster-10241.0	NA	Cluster-10241.0_TRINITY_DN6722_c0_g1_i2_1_1-457	NA	456	NA	NA	NA	NA					mobidb-lite (MOBIDB_LITE); mobidb-lite (MOBIDB_LITE)	no GO terms	no GO terms
Cluster-10242.0	NA	Cluster-10242.0_TRINITY_DN53615_c0_g1_i5_1_1-3858	NA	3857	NA	NA	NA	NA					IPR013783 (G3DSA:2.60.40.GENE3D); mobidb-lite (MOBIDB_LITE); IPR040438 (PANTHER); IPR007110 (PROSITE_PROFILES); IPR036179 (SUPERFAMILY)	no GO terms	no GO terms
Cluster-10243.0	ENSNMLT00000017587.1	Cluster-10243.0_TRINITY_DN133534_c0_g1_i1_1_1-809	NA	808	NA	NA	NA	NA					mobidb-lite (MOBIDB_LITE); mobidb-lite (MOBIDB_LITE)	no GO terms	no GO terms
Cluster-10244.0	NA	Cluster-10244.0_SCL3581Contig1_1_1-1668	NA	1667	NA	NA	NA	NA					no IPS match	no IPS match	no IPS match
Cluster-10245.0	ENSNMLT00000015133.1	Cluster-10245.0_TRINITY_DN2036_c1_g1_i3_1_1-4097	DNM3B_HUMANDNA (cytosine-5)-methyltransferase 3B OS=Homo sapiens OX=9606 GN=DNMT3B PE=1 SV=1	4096	20	0	61.5	79	P:GO:0000122; P:GO:0000278; P:GO:0001578; P:GO:0001701; P:GO:0001890; P:GO:0006346; P:GO:0006349; P:GO:0007129; P:GO:0007141; P:GO:0007283; P:GO:0007568; P:GO:0009408; P:GO:0009636; P:GO:0010212; P:GO:0010288; P:GO:0010529; P:GO:0010628; P:GO:0010942; P:GO:0016477; P:GO:0030182; P:GO:0031115; P:GO:0031116; P:GO:0031503; P:GO:0032355; P:GO:0033189; P:GO:0035372; P:GO:0042220; P:GO:0042493; P:GO:00…	P:negative regulation of transcription by RNA polymerase II; P:mitotic cell cycle; P:microtubule bundle formation; P:in utero embryonic development; P:placenta development; P:DNA methylation-dependent heterochromatin assembly; P:regulation of gene expression by genetic imprinting; P:homologous chromosome pairing at meiosis; P:male meiosis I; P:spermatogenesis; P:aging; P:response to heat; P:respo…	EC:2.1; EC:2.1.1.37; EC:2; EC:2.1.1	Transferring one-carbon groups; DNA (cytosine-5-)-methyltransferase; Transferases; Transferring one-carbon groups	IPR001525 (PFAM); G3DSA:2.30.30.140 (GENE3D); G3DSA:3.40.50.150 (GENE3D); IPR001715 (PFAM); IPR000313 (PFAM); G3DSA:1.10.720.50 (GENE3D); IPR040552 (PFAM); IPR036872 (G3DSA:1.10.418.GENE3D); mobidb-lite (MOBIDB_LITE); mobidb-lite (MOBIDB_LITE); mobidb-lite (MOBIDB_LITE); PTHR23068:SF33 (PANTHER); PTHR23068:SF33 (PANTHER); PTHR23068 (PANTHER); PTHR23068 (PANTHER); IPR018117 (PROSITE_PATTERNS); IPR…	P:GO:0006306; P:GO:0010468; F:GO:0005515; F:GO:0008168	P:DNA methylation; P:regulation of gene expression; F:protein binding; F:methyltransferase activity
Cluster-10246.0	NA	Cluster-10246.0_TRINITY_DN207941_c0_g1_i1_1_1-323	RPGR1_HUMANX-linked retinitis pigmentosa GTPase regulator-interacting protein 1 OS=Homo sapiens OX=9606 GN=RPGRIP1 PE=1 SV=2	322	3	1.55e-07	82.27	9	P:GO:0007601; P:GO:0046548; P:GO:0050896; P:GO:0061351; P:GO:1905515; F:GO:0005515; C:GO:0005930; C:GO:0035253; C:GO:0120206	P:visual perception; P:retinal rod cell development; P:response to stimulus; P:neural precursor cell proliferation; P:non-motile cilium assembly; F:protein binding; C:axoneme; C:ciliary rootlet; C:photoreceptor distal connecting cilium			IPR035892 (G3DSA:2.60.40.GENE3D); IPR041091 (PFAM); IPR031139 (PANTHER); IPR031134 (PTHR14240:PANTHER)	P:GO:0007601; P:GO:0042462; C:GO:0032391	P:visual perception; P:eye photoreceptor cell development; C:photoreceptor connecting cilium
Cluster-10247.0	ENSNMLT00000048729.1	Cluster-10247.0_TRINITY_DN176357_c0_g1_i1_1_1-915	TM230_MOUSETransmembrane protein 230 OS=Mus musculus OX=10090 GN=Tmem230 PE=1 SV=1	914	6	3.47e-28	83.5	10	P:GO:0048489; F:GO:0005515; C:GO:0005769; C:GO:0005770; C:GO:0005776; C:GO:0005783; C:GO:0005802; C:GO:0008021; C:GO:0016021; C:GO:0055037	P:synaptic vesicle transport; F:protein binding; C:early endosome; C:late endosome; C:autophagosome; C:endoplasmic reticulum; C:trans-Golgi network; C:synaptic vesicle; C:integral component of membrane; C:recycling endosome			IPR008590 (PFAM); IPR044234 (PANTHER); PTHR15664:SF7 (PANTHER)	no GO terms	no GO terms
Cluster-10248.0	ENSNMLT00000026820.1	Cluster-10248.0_TRINITY_DN4721_c0_g1_i4_1_1-666	NA	665	NA	NA	NA	NA					no IPS match	no IPS match	no IPS match
Cluster-10249.0	NA	Cluster-10249.0_TRINITY_DN261251_c0_g1_i1_1_1-1057	NA	1056	NA	NA	NA	NA					no IPS match	no IPS match	no IPS match
Cluster-1025.0	ENSNMLT00000022723.1	Cluster-1025.0_TRINITY_DN305098_c0_g1_i1_1_1-663	YTX2_XENLATransposon TX1 uncharacterized 149 kDa protein OS=Xenopus laevis OX=8355 PE=4 SV=1	662	4	9.89e-16	44.97	2	P:GO:0090304; F:GO:0016787	P:nucleic acid metabolic process; F:hydrolase activity	EC:3	Hydrolases	IPR036691 (G3DSA:3.60.10.GENE3D); PTHR25952:SF241 (PANTHER); PTHR25952 (PANTHER); cd09076 (CDD); IPR036691 (SUPERFAMILY)	no GO terms	no GO terms
Cluster-10250.0	NA	Cluster-10250.0_TRINITY_DN281574_c0_g1_i1_1_1-643	NA	642	NA	NA	NA	NA					mobidb-lite (MOBIDB_LITE)	no GO terms	no GO terms
Cluster-10251.0	NA	Cluster-10251.0_SCL1Contig4770_1_1-1051	NA	1050	NA	NA	NA	NA					no IPS match	no IPS match	no IPS match
Cluster-10252.0	ENSNMLT00000039214.1	Cluster-10252.0_TRINITY_DN139708_c0_g1_i1_1_1-3289	STIM2_HUMANStromal interaction molecule 2 OS=Homo sapiens OX=9606 GN=STIM2 PE=1 SV=2	3288	8	1.04e-177	70.83	28	P:GO:0000003; P:GO:0005513; P:GO:0006874; P:GO:0007476; P:GO:0014902; P:GO:0022416; P:GO:0032237; P:GO:0045762; P:GO:0045766; P:GO:0070166; P:GO:1903779; P:GO:2001256; F:GO:0002020; F:GO:0005246; F:GO:0005509; F:GO:0015279; F:GO:0042802; F:GO:0048763; F:GO:0051010; C:GO:0005856; C:GO:0005887; C:GO:0030176; C:GO:0030426; C:GO:0032541; C:GO:0032991; C:GO:0033017; C:GO:0036477; C:GO:0044853	P:reproduction; P:detection of calcium ion; P:cellular calcium ion homeostasis; P:imaginal disc-derived wing morphogenesis; P:myotube differentiation; P:chaeta development; P:activation of store-operated calcium channel activity; P:positive regulation of adenylate cyclase activity; P:positive regulation of angiogenesis; P:enamel mineralization; P:regulation of cardiac conduction; P:regulation of …	EC:7	Translocases	Coil (COILS); Coil (COILS); Coil (COILS); IPR013761 (G3DSA:1.10.150.GENE3D); IPR001660 (PFAM); G3DSA:1.10.238.180 (GENE3D); IPR032393 (PFAM); G3DSA:1.20.5.340 (GENE3D); mobidb-lite (MOBIDB_LITE); mobidb-lite (MOBIDB_LITE); mobidb-lite (MOBIDB_LITE); PTHR15136:SF12 (PANTHER); IPR037608 (PANTHER); IPR001660 (PROSITE_PROFILES); IPR032393 (CDD); IPR013761 (SUPERFAMILY)	F:GO:0005246; F:GO:0005515	F:calcium channel regulator activity; F:protein binding
Cluster-10253.0	ENSNMLT00000019979.1	Cluster-10253.0_TRINITY_DN161488_c0_g1_i1_1_1-1218	S26A9_MOUSESolute carrier family 26 member 9 OS=Mus musculus OX=10090 GN=Slc26a9 PE=1 SV=1	1217	20	3.26e-151	56.36	37	P:GO:0008272; P:GO:0010628; P:GO:0015701; P:GO:0015724; P:GO:0015797; P:GO:0030321; P:GO:0038166; P:GO:0042045; P:GO:0042391; P:GO:0046724; P:GO:0048240; P:GO:0048513; P:GO:0050892; P:GO:0051454; P:GO:0070528; P:GO:0071320; P:GO:0071332; P:GO:0071346; P:GO:0098661; P:GO:2001150; F:GO:0005254; F:GO:0008271; F:GO:0015106; F:GO:0015301; F:GO:0015660; F:GO:0019531; F:GO:0030165; F:GO:0042802; F:GO:00…	P:sulfate transport; P:positive regulation of gene expression; P:bicarbonate transport; P:formate transport; P:mannitol transport; P:transepithelial chloride transport; P:angiotensin-activated signaling pathway; P:epithelial fluid transport; P:regulation of membrane potential; P:oxalic acid secretion; P:sperm capacitation; P:animal organ development; P:intestinal absorption; P:intracellular pH el…	EC:7	Translocases	IPR002645 (PFAM); IPR011547 (PFAM); mobidb-lite (MOBIDB_LITE); IPR001902 (PANTHER); IPR030306 (PTHR11814:PANTHER); IPR002645 (PROSITE_PROFILES); cd07042 (CDD); IPR036513 (SUPERFAMILY)	P:GO:0006811; P:GO:0006821; P:GO:0008272; P:GO:0015701; P:GO:0055085; F:GO:0005254; F:GO:0008271; F:GO:0015116; F:GO:0015301; C:GO:0016020; C:GO:0016021	P:ion transport; P:chloride transport; P:sulfate transport; P:bicarbonate transport; P:transmembrane transport; F:chloride channel activity; F:secondary active sulfate transmembrane transporter activity; F:sulfate transmembrane transporter activity; F:anion:anion antiporter activity; C:membrane; C:integral component of membrane
Cluster-10254.0	ENSNMLT00000031832.1	Cluster-10254.0_TRINITY_DN237618_c0_g1_i1_1_1-373	SAMH1_DANREDeoxynucleoside triphosphate triphosphohydrolase SAMHD1 OS=Danio rerio OX=7955 GN=samhd1 PE=2 SV=2	372	6	7.05e-14	59.68	18	P:GO:0000724; P:GO:0006203; P:GO:0016446; P:GO:0046061; P:GO:0051289; P:GO:0051607; P:GO:0060339; P:GO:0110025; F:GO:0003697; F:GO:0003723; F:GO:0004540; F:GO:0008270; F:GO:0008832; F:GO:0032567; F:GO:0042802; C:GO:0005654; C:GO:0035861; C:GO:0097197	P:double-strand break repair via homologous recombination; P:dGTP catabolic process; P:somatic hypermutation of immunoglobulin genes; P:dATP catabolic process; P:protein homotetramerization; P:defense response to virus; P:negative regulation of type I interferon-mediated signaling pathway; P:DNA strand resection involved in replication fork processing; F:single-stranded DNA binding; F:RNA binding…	EC:3.1.5; EC:3.1; EC:3; EC:3.1.5.1	Acting on ester bonds; Acting on ester bonds; Hydrolases; dGTPase	G3DSA:3.30.70.2760 (GENE3D); SSF109604 (SUPERFAMILY)	no GO terms	no GO terms
Cluster-10255.0	ENSNMLT00000036584.1	Cluster-10255.0_TRINITY_DN71666_c1_g1_i3_1_1-564	NA	563	NA	NA	NA	NA					mobidb-lite (MOBIDB_LITE); mobidb-lite (MOBIDB_LITE); mobidb-lite (MOBIDB_LITE)	no GO terms	no GO terms
Cluster-10256.0	ENSNMLT00000000244.1	Cluster-10256.0_SCL820Contig1_1_1-5282	FA83H_DANREProtein FAM83H OS=Danio rerio OX=7955 GN=fam83h PE=3 SV=1	5281	20	0	56.61	24	P:GO:0001837; P:GO:0007173; P:GO:0008283; P:GO:0030335; P:GO:0032006; P:GO:0042176; P:GO:0045104; P:GO:0051310; P:GO:0070372; P:GO:1902480; P:GO:1902808; F:GO:0004630; F:GO:0005154; F:GO:0008017; F:GO:0019894; F:GO:0019901; F:GO:0036312; F:GO:0036313; F:GO:1990254; C:GO:0005829; C:GO:0016020; C:GO:0045095; C:GO:0045171; C:GO:0097431	P:epithelial to mesenchymal transition; P:epidermal growth factor receptor signaling pathway; P:cell population proliferation; P:positive regulation of cell migration; P:regulation of TOR signaling; P:regulation of protein catabolic process; P:intermediate filament cytoskeleton organization; P:metaphase plate congression; P:regulation of ERK1 and ERK2 cascade; P:protein localization to mitotic sp…	EC:3.1.4; EC:3.1; EC:3; EC:3.1.4.4; EC:3.1.1	Acting on ester bonds; Acting on ester bonds; Hydrolases; Phospholipase D; Acting on ester bonds	G3DSA:3.30.870.10 (GENE3D); IPR012461 (PFAM); mobidb-lite (MOBIDB_LITE); mobidb-lite (MOBIDB_LITE); mobidb-lite (MOBIDB_LITE); mobidb-lite (MOBIDB_LITE); mobidb-lite (MOBIDB_LITE); mobidb-lite (MOBIDB_LITE); mobidb-lite (MOBIDB_LITE); mobidb-lite (MOBIDB_LITE); mobidb-lite (MOBIDB_LITE); mobidb-lite (MOBIDB_LITE); mobidb-lite (MOBIDB_LITE); mobidb-lite (MOBIDB_LITE); mobidb-lite (MOBIDB_LITE); mo…	no GO terms	no GO terms
Cluster-10257.0	ENSNMLT00000002072.1	Cluster-10257.0_TRINITY_DN8759_c0_g1_i1_1_1-2320	NA	2319	NA	NA	NA	NA					no IPS match	no IPS match	no IPS match
Cluster-10257.2	ENSNMLT00000000481.1	Cluster-10257.2_TRINITY_DN32694_c0_g1_i3_1_1-479	NA	478	NA	NA	NA	NA					PTHR45598 (PANTHER)	no GO terms	no GO terms
Cluster-10258.0	NA	Cluster-10258.0_TRINITY_DN240184_c0_g1_i1_1_1-430	NA	429	NA	NA	NA	NA					no IPS match	no IPS match	no IPS match
Cluster-10259.0	NA	Cluster-10259.0_TRINITY_DN83280_c0_g2_i1_1_1-458	NA	457	NA	NA	NA	NA					Coil (COILS); mobidb-lite (MOBIDB_LITE); mobidb-lite (MOBIDB_LITE); mobidb-lite (MOBIDB_LITE)	no GO terms	no GO terms
Cluster-1026.0	ENSNMLT00000044164.1	Cluster-1026.0_TRINITY_DN300206_c0_g1_i1_1_1-467	POL5_DROMERetrovirus-related Pol polyprotein from transposon opus OS=Drosophila melanogaster OX=7227 GN=pol PE=4 SV=1	466	20	2.56e-21	49.38	5	P:GO:0006259; F:GO:0003676; F:GO:0004518; F:GO:0016740; C:GO:0005634	P:DNA metabolic process; F:nucleic acid binding; F:nuclease activity; F:transferase activity; C:nucleus	EC:3.1; EC:2; EC:3	Acting on ester bonds; Transferases; Hydrolases	IPR043128 (G3DSA:3.30.70.GENE3D); IPR041577 (PFAM); G3DSA:3.10.20.370 (GENE3D); PTHR24559 (PANTHER); PTHR24559:SF360 (PANTHER); cd09274 (CDD); IPR043502 (SUPERFAMILY)	no GO terms	no GO terms
Cluster-10260.0	NA	Cluster-10260.0_TRINITY_DN109603_c0_g1_i5_1_1-1431	NA	1430	NA	NA	NA	NA					mobidb-lite (MOBIDB_LITE); PTHR47331 (PANTHER)	no GO terms	no GO terms
Cluster-10261.0	ENSNMLT00000005929.1	Cluster-10261.0_TRINITY_DN26621_c0_g1_i4_1_1-467	SIMC1_MOUSESUMO-interacting motif-containing protein 1 OS=Mus musculus OX=10090 GN=Simc1 PE=1 SV=1	466	1	2.5e-10	42.06	3	P:GO:0008150; F:GO:0032184; C:GO:0005575	P:biological_process; F:SUMO polymer binding; C:cellular_component			PTHR36493 (PANTHER)	no GO terms	no GO terms
Cluster-10262.0	ENSNMLT00000006807.1	Cluster-10262.0_TRINITY_DN128607_c0_g1_i1_1_1-1731	RHG19_MOUSERho GTPase-activating protein 19 OS=Mus musculus OX=10090 GN=Arhgap19 PE=1 SV=2	1730	20	1.22e-163	55.06	23	P:GO:0007369; P:GO:0022603; P:GO:0032386; P:GO:0035020; P:GO:0043547; P:GO:0050807; P:GO:0051129; P:GO:0060627; P:GO:0099010; P:GO:0110053; P:GO:0120035; P:GO:1901888; F:GO:0005096; F:GO:0019899; C:GO:0005634; C:GO:0005768; C:GO:0005829; C:GO:0005886; C:GO:0030425; C:GO:0031252; C:GO:0098793; C:GO:0098794; C:GO:0099513	P:gastrulation; P:regulation of anatomical structure morphogenesis; P:regulation of intracellular transport; P:regulation of Rac protein signal transduction; P:positive regulation of GTPase activity; P:regulation of synapse organization; P:negative regulation of cellular component organization; P:regulation of vesicle-mediated transport; P:modification of postsynaptic structure; P:regulation of a…			IPR008936 (G3DSA:1.10.555.GENE3D); IPR000198 (PFAM); mobidb-lite (MOBIDB_LITE); mobidb-lite (MOBIDB_LITE); mobidb-lite (MOBIDB_LITE); mobidb-lite (MOBIDB_LITE); PTHR14963:SF7 (PANTHER); PTHR14963 (PANTHER); IPR000198 (PROSITE_PROFILES); cd04392 (CDD); IPR008936 (SUPERFAMILY)	P:GO:0007165	P:signal transduction
Cluster-10263.0	ENSNMLT00000004654.1	Cluster-10263.0_TRINITY_DN588_c1_g2_i3_1_1-1536	SCMC3_HUMANCalcium-binding mitochondrial carrier protein SCaMC-3 OS=Homo sapiens OX=9606 GN=SLC25A23 PE=1 SV=2	1535	20	2.94e-122	73.28	20	P:GO:0002021; P:GO:0010941; P:GO:0014823; P:GO:0015867; P:GO:0032094; P:GO:0034599; P:GO:0035264; P:GO:0036444; P:GO:0043010; P:GO:0043457; P:GO:0046034; P:GO:0051561; P:GO:0060612; P:GO:0071277; P:GO:1900069; F:GO:0005347; F:GO:0005509; F:GO:0005515; C:GO:0005739; C:GO:0016021	P:response to dietary excess; P:regulation of cell death; P:response to activity; P:ATP transport; P:response to food; P:cellular response to oxidative stress; P:multicellular organism growth; P:calcium import into the mitochondrion; P:camera-type eye development; P:regulation of cellular respiration; P:ATP metabolic process; P:positive regulation of mitochondrial calcium ion concentration; P:adi…	EC:7	Translocases	IPR002067 (PRINTS); IPR018108 (PFAM); IPR002048 (PFAM); G3DSA:1.10.238.10 (GENE3D); G3DSA:1.10.238.10 (GENE3D); IPR023395 (G3DSA:1.50.40.GENE3D); IPR002048 (PFAM); mobidb-lite (MOBIDB_LITE); PTHR24089 (PANTHER); PTHR24089:SF708 (PANTHER); IPR018247 (PROSITE_PATTERNS); IPR018247 (PROSITE_PATTERNS); IPR002048 (PROSITE_PROFILES); IPR002048 (PROSITE_PROFILES); IPR002048 (PROSITE_PROFILES); IPR002048 …	P:GO:0055085; F:GO:0005509	P:transmembrane transport; F:calcium ion binding
Cluster-10264.0	ENSNMLT00000041533.1	Cluster-10264.0_SCL1Contig565_1_1-2940	ZNF98_HUMANZinc finger protein 98 OS=Homo sapiens OX=9606 GN=ZNF98 PE=2 SV=4	2939	20	1.35e-19	41.55	15	P:GO:0006357; P:GO:0007399; P:GO:0009653; P:GO:0009790; P:GO:0010604; P:GO:0035295; P:GO:0048522; P:GO:0048523; P:GO:0050793; P:GO:0051239; P:GO:0072073; F:GO:0000976; F:GO:0000981; C:GO:0005634; C:GO:0043232	P:regulation of transcription by RNA polymerase II; P:nervous system development; P:anatomical structure morphogenesis; P:embryo development; P:positive regulation of macromolecule metabolic process; P:tube development; P:positive regulation of cellular process; P:negative regulation of cellular process; P:regulation of developmental process; P:regulation of multicellular organismal process; P:ki…			Coil (COILS); IPR013087 (PFAM); G3DSA:3.30.160.60 (GENE3D); G3DSA:3.30.160.60 (GENE3D); G3DSA:3.30.160.60 (GENE3D); G3DSA:3.30.160.60 (GENE3D); mobidb-lite (MOBIDB_LITE); mobidb-lite (MOBIDB_LITE); mobidb-lite (MOBIDB_LITE); mobidb-lite (MOBIDB_LITE); mobidb-lite (MOBIDB_LITE); mobidb-lite (MOBIDB_LITE); mobidb-lite (MOBIDB_LITE); mobidb-lite (MOBIDB_LITE); mobidb-lite (MOBIDB_LITE); mobidb-lite …	no GO terms	no GO terms
Cluster-10265.0	ENSNMLT00000039213.1	Cluster-10265.0_TRINITY_DN39317_c0_g1_i3_1_1-1858	CXCR4_PIGC-X-C chemokine receptor type 4 OS=Sus scrofa OX=9823 GN=CXCR4 PE=2 SV=1	1857	20	7.77e-98	69.82	70	P:GO:0000187; P:GO:0001569; P:GO:0001666; P:GO:0001764; P:GO:0001822; P:GO:0002064; P:GO:0002407; P:GO:0003281; P:GO:0006915; P:GO:0006954; P:GO:0006955; P:GO:0007186; P:GO:0007204; P:GO:0007281; P:GO:0007509; P:GO:0008038; P:GO:0008045; P:GO:0008354; P:GO:0009615; P:GO:0009887; P:GO:0014823; P:GO:0019064; P:GO:0019722; P:GO:0022029; P:GO:0030155; P:GO:0035470; P:GO:0035690; P:GO:0035701; P:GO:00…	P:activation of MAPK activity; P:branching involved in blood vessel morphogenesis; P:response to hypoxia; P:neuron migration; P:kidney development; P:epithelial cell development; P:dendritic cell chemotaxis; P:ventricular septum development; P:apoptotic process; P:inflammatory response; P:immune response; P:G protein-coupled receptor signaling pathway; P:positive regulation of cytosolic calcium i…			IPR001277 (PRINTS); IPR000276 (PRINTS); G3DSA:1.20.1070.10 (GENE3D); IPR000276 (PFAM); PTHR10489:SF594 (PANTHER); PTHR10489 (PANTHER); IPR000276 (PROSITE_PATTERNS); IPR017452 (PROSITE_PROFILES); SSF81321 (SUPERFAMILY)	P:GO:0007186; F:GO:0004930; C:GO:0016021	P:G protein-coupled receptor signaling pathway; F:G protein-coupled receptor activity; C:integral component of membrane
Cluster-10266.0	ENSNMLT00000016801.1	Cluster-10266.0_TRINITY_DN105239_c0_g1_i2_1_1-704	RTN1A_XENLAReticulon-1-A OS=Xenopus laevis OX=8355 GN=rtn1-a PE=2 SV=1	703	20	2.31e-45	74.08	62	P:GO:0001825; P:GO:0002523; P:GO:0007413; P:GO:0007568; P:GO:0010634; P:GO:0014823; P:GO:0021553; P:GO:0021801; P:GO:0022009; P:GO:0030517; P:GO:0033601; P:GO:0033603; P:GO:0034165; P:GO:0035022; P:GO:0035441; P:GO:0045665; P:GO:0045687; P:GO:0045766; P:GO:0046324; P:GO:0048694; P:GO:0048709; P:GO:0050821; P:GO:0051292; P:GO:0051897; P:GO:0051930; P:GO:0060317; P:GO:0060907; P:GO:0061462; P:GO:00…	P:blastocyst formation; P:leukocyte migration involved in inflammatory response; P:axonal fasciculation; P:aging; P:positive regulation of epithelial cell migration; P:response to activity; P:olfactory nerve development; P:cerebral cortex radial glia guided migration; P:central nervous system vasculogenesis; P:negative regulation of axon extension; P:positive regulation of mammary gland epithelia…			IPR003388 (PFAM); PTHR45799 (PANTHER); IPR003388 (PROSITE_PROFILES)	no GO terms	no GO terms
Cluster-10267.0	ENSNMLT00000016541.1	Cluster-10267.0_TRINITY_DN1473_c0_g1_i13_1_1-10207	MCA3A_DANREProtein-methionine sulfoxide oxidase mical3a OS=Danio rerio OX=7955 GN=mical3a PE=2 SV=2	10206	20	0	72.5	42	P:GO:0001933; P:GO:0001947; P:GO:0006897; P:GO:0007049; P:GO:0007411; P:GO:0010735; P:GO:0015031; P:GO:0019417; P:GO:0030042; P:GO:0030047; P:GO:0030240; P:GO:0032456; P:GO:0034613; P:GO:0043154; P:GO:0045214; P:GO:0048813; P:GO:0051301; P:GO:0060386; P:GO:1903305; P:GO:1904799; F:GO:0003779; F:GO:0016174; F:GO:0016709; F:GO:0017124; F:GO:0019901; F:GO:0031267; F:GO:0043914; F:GO:0046872; F:GO:00…	P:negative regulation of protein phosphorylation; P:heart looping; P:endocytosis; P:cell cycle; P:axon guidance; P:positive regulation of transcription via serum response element binding; P:protein transport; P:sulfur oxidation; P:actin filament depolymerization; P:actin modification; P:skeletal muscle thin filament assembly; P:endocytic recycling; P:cellular protein localization; P:negative regu…	EC:1.6.3; EC:1.6.3.1; EC:1.6; EC:1; EC:1.14; EC:1.8.1.18; EC:1.14.13	Acting on NADH or NADPH; NAD(P)H oxidase (H(2)O(2)-forming); Acting on NADH or NADPH; Oxidoreductases; Acting on paired donors, with incorporation or reduction of molecular oxygen. The oxygen incorporated need not be derived from O(2); NAD(P)H sulfur oxidoreductase (CoA-dependent); Acting on paired donors, with incorporation or reduction of molecular oxygen. The oxygen incorporated need not be de…	Coil (COILS); Coil (COILS); Coil (COILS); PR00420 (PRINTS); G3DSA:3.50.50.70 (GENE3D); G3DSA:2.10.110.10 (GENE3D); IPR001715 (PFAM); IPR002938 (PFAM); IPR022735 (PFAM); IPR036872 (G3DSA:1.10.418.GENE3D); IPR001781 (PFAM); mobidb-lite (MOBIDB_LITE); mobidb-lite (MOBIDB_LITE); mobidb-lite (MOBIDB_LITE); mobidb-lite (MOBIDB_LITE); mobidb-lite (MOBIDB_LITE); mobidb-lite (MOBIDB_LITE); mobidb-lite (MO…	P:GO:0006887; F:GO:0005515; F:GO:0016709; F:GO:0031267; F:GO:0071949	P:exocytosis; F:protein binding; F:oxidoreductase activity, acting on paired donors, with incorporation or reduction of molecular oxygen, NAD(P)H as one donor, and incorporation of one atom of oxygen; F:small GTPase binding; F:FAD binding
Cluster-10267.1	ENSNMLT00000016161.1	Cluster-10267.1_TRINITY_DN16306_c0_g1_i1_1_1-311	NA	310	NA	NA	NA	NA					mobidb-lite (MOBIDB_LITE); mobidb-lite (MOBIDB_LITE)	no GO terms	no GO terms
Cluster-10268.0	NA	Cluster-10268.0_TRINITY_DN137084_c0_g1_i1_1_1-1307	NA	1306	NA	NA	NA	NA					mobidb-lite (MOBIDB_LITE); mobidb-lite (MOBIDB_LITE)	no GO terms	no GO terms
Cluster-10269.0	NA	Cluster-10269.0_TRINITY_DN279095_c0_g1_i1_1_1-1239	NA	1238	NA	NA	NA	NA					mobidb-lite (MOBIDB_LITE)	no GO terms	no GO terms
Cluster-1027.0	NA	Cluster-1027.0_TRINITY_DN248662_c0_g1_i1_1_1-508	NA	507	NA	NA	NA	NA					no IPS match	no IPS match	no IPS match
Cluster-10270.0	NA	Cluster-10270.0_TRINITY_DN162504_c0_g2_i1_1_1-1089	NA	1088	NA	NA	NA	NA					mobidb-lite (MOBIDB_LITE); mobidb-lite (MOBIDB_LITE)	no GO terms	no GO terms
Cluster-10271.0	ENSNMLT00000029368.1	Cluster-10271.0_TRINITY_DN57883_c0_g1_i1_1_1-701	ACHG_HUMANAcetylcholine receptor subunit gamma OS=Homo sapiens OX=9606 GN=CHRNG PE=1 SV=2	700	20	1.05e-86	70.27	24	P:GO:0001508; P:GO:0003009; P:GO:0006812; P:GO:0006940; P:GO:0007165; P:GO:0007271; P:GO:0007626; P:GO:0034220; P:GO:0035095; P:GO:0048630; P:GO:0051971; P:GO:0060078; P:GO:0060084; F:GO:0005515; F:GO:0015464; F:GO:0022848; F:GO:0042166; C:GO:0005654; C:GO:0005829; C:GO:0005892; C:GO:0031594; C:GO:0043005; C:GO:0098981; C:GO:0099060	P:action potential; P:skeletal muscle contraction; P:cation transport; P:regulation of smooth muscle contraction; P:signal transduction; P:synaptic transmission, cholinergic; P:locomotory behavior; P:ion transmembrane transport; P:behavioral response to nicotine; P:skeletal muscle tissue growth; P:positive regulation of transmission of nerve impulse; P:regulation of postsynaptic membrane potentia…	EC:7	Translocases	IPR002394 (PRINTS); IPR006201 (PRINTS); IPR036734 (G3DSA:2.70.170.GENE3D); IPR006202 (PFAM); mobidb-lite (MOBIDB_LITE); PTHR18945:SF60 (PANTHER); IPR006201 (PANTHER); IPR018000 (PROSITE_PATTERNS); IPR036734 (SUPERFAMILY)	P:GO:0006811; P:GO:0034220; F:GO:0004888; F:GO:0005216; F:GO:0005230; F:GO:0022848; C:GO:0016021; C:GO:0045211	P:ion transport; P:ion transmembrane transport; F:transmembrane signaling receptor activity; F:ion channel activity; F:extracellular ligand-gated ion channel activity; F:acetylcholine-gated cation-selective channel activity; C:integral component of membrane; C:postsynaptic membrane
Cluster-10272.0	NA	Cluster-10272.0_TRINITY_DN216352_c0_g1_i1_1_1-775	NA	774	NA	NA	NA	NA					no IPS match	no IPS match	no IPS match
Cluster-10273.0	ENSNMLT00000007040.1	Cluster-10273.0_CL3814Contig1_1_1-1101	RTBS_DROMEProbable RNA-directed DNA polymerase from transposon BS OS=Drosophila melanogaster OX=7227 GN=RTase PE=2 SV=1	1100	4	8.11e-15	42.5	6	P:GO:0006278; P:GO:0006313; F:GO:0003964; F:GO:0016740; F:GO:0016779; C:GO:0005575	P:RNA-dependent DNA biosynthetic process; P:transposition, DNA-mediated; F:RNA-directed DNA polymerase activity; F:transferase activity; F:nucleotidyltransferase activity; C:cellular_component			IPR000477 (PFAM); PTHR33332:SF29 (PANTHER); PTHR33332 (PANTHER); IPR000477 (PROSITE_PROFILES); IPR043502 (SUPERFAMILY)	no GO terms	no GO terms
Cluster-10273.1	ENSNMLT00000049534.1	Cluster-10273.1_TRINITY_DN159580_c0_g2_i1_1_1-315	RTBS_DROMEProbable RNA-directed DNA polymerase from transposon BS OS=Drosophila melanogaster OX=7227 GN=RTase PE=2 SV=1	314	2	1.26e-08	66.69	2	P:GO:0006313; F:GO:0003964	P:transposition, DNA-mediated; F:RNA-directed DNA polymerase activity	EC:2.7; EC:2; EC:2.7.7.49; EC:2.7.7	Transferring phosphorus-containing groups; Transferases; RNA-directed DNA polymerase; Transferring phosphorus-containing groups	IPR000477 (PFAM); PTHR33332:SF29 (PANTHER); PTHR33332 (PANTHER)	no GO terms	no GO terms
Cluster-10273.2	ENSNMLT00000036594.1	Cluster-10273.2_TRINITY_DN30754_c0_g2_i1_1_1-348	NA	347	NA	NA	NA	NA					PTHR33332 (PANTHER); PTHR33332:SF28 (PANTHER)	no GO terms	no GO terms
Cluster-10274.0	ENSNMLT00000025322.1	Cluster-10274.0_TRINITY_DN13594_c4_g1_i4_1_1-461	NA	460	NA	NA	NA	NA					mobidb-lite (MOBIDB_LITE); mobidb-lite (MOBIDB_LITE); mobidb-lite (MOBIDB_LITE); mobidb-lite (MOBIDB_LITE)	no GO terms	no GO terms
Cluster-10275.0	ENSNMLT00000034427.1	Cluster-10275.0_TRINITY_DN144966_c0_g1_i4_1_1-1479	NA	1478	NA	NA	NA	NA					IPR008160 (PFAM); mobidb-lite (MOBIDB_LITE); mobidb-lite (MOBIDB_LITE); PTHR24023 (PANTHER); PTHR24023:SF914 (PANTHER); PTHR24023 (PANTHER)	no GO terms	no GO terms
Cluster-10276.0	ENSNMLT00000026644.1	Cluster-10276.0_TRINITY_DN3743_c0_g1_i1_1_1-1817	EFNA2_DANREEphrin-A2 OS=Danio rerio OX=7955 GN=efna2 PE=2 SV=1	1816	20	6.56e-85	70.61	56	P:GO:0000122; P:GO:0001756; P:GO:0003180; P:GO:0003183; P:GO:0003199; P:GO:0007171; P:GO:0007413; P:GO:0007420; P:GO:0007509; P:GO:0010719; P:GO:0014028; P:GO:0016525; P:GO:0022407; P:GO:0030316; P:GO:0031290; P:GO:0032956; P:GO:0033628; P:GO:0042127; P:GO:0043087; P:GO:0043409; P:GO:0043410; P:GO:0043535; P:GO:0046849; P:GO:0048013; P:GO:0048672; P:GO:0050821; P:GO:0050919; P:GO:0051893; P:GO:00…	P:negative regulation of transcription by RNA polymerase II; P:somitogenesis; P:aortic valve morphogenesis; P:mitral valve morphogenesis; P:endocardial cushion to mesenchymal transition involved in heart valve formation; P:activation of transmembrane receptor protein tyrosine kinase activity; P:axonal fasciculation; P:brain development; P:mesoderm migration involved in gastrulation; P:negative re…	EC:2.7.1; EC:2.7.10; EC:2.7.10.1; EC:2.7; EC:2	Transferring phosphorus-containing groups; Transferring phosphorus-containing groups; Receptor protein-tyrosine kinase; Transferring phosphorus-containing groups; Transferases	IPR001799 (PRINTS); IPR008972 (G3DSA:2.60.40.GENE3D); IPR001799 (PFAM); IPR031328 (PANTHER); IPR031328 (PANTHER); PTHR11304:SF69 (PANTHER); IPR019765 (PROSITE_PATTERNS); IPR001799 (PROSITE_PROFILES); IPR034252 (CDD); IPR008972 (SUPERFAMILY)	P:GO:0048013; F:GO:0046875; C:GO:0016020	P:ephrin receptor signaling pathway; F:ephrin receptor binding; C:membrane
Cluster-10277.0	ENSNMLT00000007622.1	Cluster-10277.0_SCL775Contig1_1_1-2136	JAG2_MOUSEProtein jagged-2 OS=Mus musculus OX=10090 GN=Jag2 PE=2 SV=2	2135	20	0	58.37	103	P:GO:0001525; P:GO:0001666; P:GO:0001701; P:GO:0001708; P:GO:0001709; P:GO:0001751; P:GO:0001756; P:GO:0001953; P:GO:0001974; P:GO:0002011; P:GO:0002164; P:GO:0002456; P:GO:0003016; P:GO:0003184; P:GO:0003215; P:GO:0006996; P:GO:0007267; P:GO:0007283; P:GO:0007368; P:GO:0007435; P:GO:0007480; P:GO:0007498; P:GO:0007600; P:GO:0008015; P:GO:0008284; P:GO:0008285; P:GO:0008584; P:GO:0008587; P:GO:00…	P:angiogenesis; P:response to hypoxia; P:in utero embryonic development; P:cell fate specification; P:cell fate determination; P:compound eye photoreceptor cell differentiation; P:somitogenesis; P:negative regulation of cell-matrix adhesion; P:blood vessel remodeling; P:morphogenesis of an epithelial sheet; P:larval development; P:T cell mediated immunity; P:respiratory system process; P:pulmonar…			PR00010 (PRINTS); G3DSA:2.10.25.10 (GENE3D); IPR000742 (PFAM); G3DSA:2.10.25.10 (GENE3D); IPR001774 (PFAM); IPR013032 (PFAM); G3DSA:2.10.25.10 (GENE3D); G3DSA:2.10.25.10 (GENE3D); G3DSA:2.60.40.3510 (GENE3D); IPR011651 (PFAM); G3DSA:2.10.25.140 (GENE3D); G3DSA:2.10.25.10 (GENE3D); G3DSA:2.10.25.10 (GENE3D); G3DSA:2.10.25.10 (GENE3D); IPR033108 (PTHR24049:PANTHER); IPR033108 (PTHR24049:PANTHER); P…	P:GO:0007154; P:GO:0007219; P:GO:0007275; F:GO:0005509; C:GO:0016020; C:GO:0016021	P:cell communication; P:Notch signaling pathway; P:multicellular organism development; F:calcium ion binding; C:membrane; C:integral component of membrane
Cluster-10278.0	ENSNMLT00000047472.1	Cluster-10278.0_TRINITY_DN4497_c0_g1_i2_1_1-2633	FBLN1_CHLAEFibulin-1 (Fragment) OS=Chlorocebus aethiops OX=9534 GN=FBLN1 PE=1 SV=1	2632	20	0	55.39	33	P:GO:0001933; P:GO:0003281; P:GO:0008104; P:GO:0010811; P:GO:0030198; P:GO:0032967; P:GO:0035122; P:GO:0035904; P:GO:0036120; P:GO:0042060; P:GO:0043589; P:GO:0060976; P:GO:0070373; P:GO:0071260; P:GO:0071305; P:GO:0071374; P:GO:0071635; P:GO:0090497; P:GO:2000647; F:GO:0005178; F:GO:0005201; F:GO:0005509; F:GO:0016504; F:GO:0050431; F:GO:0050436; C:GO:0005576; C:GO:0005739; C:GO:0030425; C:GO:00…	P:negative regulation of protein phosphorylation; P:ventricular septum development; P:protein localization; P:positive regulation of cell-substrate adhesion; P:extracellular matrix organization; P:positive regulation of collagen biosynthetic process; P:embryonic medial fin morphogenesis; P:aorta development; P:cellular response to platelet-derived growth factor stimulus; P:wound healing; P:skin m…			G3DSA:2.10.25.10 (GENE3D); G3DSA:2.10.25.10 (GENE3D); G3DSA:2.10.25.10 (GENE3D); G3DSA:2.10.25.10 (GENE3D); IPR017048 (PIRSF); G3DSA:2.10.25.10 (GENE3D); G3DSA:2.10.25.10 (GENE3D); IPR001881 (PFAM); G3DSA:2.10.25.10 (GENE3D); IPR026823 (PFAM); PTHR24034 (PANTHER); PTHR24034:SF97 (PANTHER); PTHR24034 (PANTHER); PTHR24034:SF97 (PANTHER); IPR000020 (PROSITE_PATTERNS); IPR000152 (PROSITE_PATTERNS); I…	P:GO:0030198; F:GO:0005509; F:GO:0016504; C:GO:0005576	P:extracellular matrix organization; F:calcium ion binding; F:peptidase activator activity; C:extracellular region
Cluster-10279.0	ENSNMLT00000042768.1	Cluster-10279.0_SCL8188Contig1_1_1-3050	EXOC8_XENLAExocyst complex component 8 OS=Xenopus laevis OX=8355 GN=exoc8 PE=2 SV=1	3049	19	0	59.91	16	P:GO:0006887; P:GO:0006893; P:GO:0007032; P:GO:0015031; P:GO:0016241; P:GO:0022617; P:GO:0034613; F:GO:0005515; F:GO:0035091; C:GO:0000145; C:GO:0005770; C:GO:0005829; C:GO:0005886; C:GO:0030426; C:GO:0031252; C:GO:0048471	P:exocytosis; P:Golgi to plasma membrane transport; P:endosome organization; P:protein transport; P:regulation of macroautophagy; P:extracellular matrix disassembly; P:cellular protein localization; F:protein binding; F:phosphatidylinositol binding; C:exocyst; C:late endosome; C:cytosol; C:plasma membrane; C:growth cone; C:cell leading edge; C:perinuclear region of cytoplasm			Coil (COILS); IPR011993 (G3DSA:2.30.29.GENE3D); IPR042560 (G3DSA:1.20.58.GENE3D); IPR042561 (G3DSA:1.20.58.GENE3D); PF08700 (PFAM); IPR032403 (PFAM); mobidb-lite (MOBIDB_LITE); mobidb-lite (MOBIDB_LITE); IPR033961 (PANTHER); PTHR21426:SF12 (PANTHER); IPR001849 (PROSITE_PROFILES); cd01226 (CDD); IPR016159 (SUPERFAMILY); SSF50729 (SUPERFAMILY)	P:GO:0006887; C:GO:0000145	P:exocytosis; C:exocyst
Cluster-1028.0	ENSNMLT00000003652.1	Cluster-1028.0_TRINITY_DN280012_c0_g1_i1_1_1-760	NA	759	NA	NA	NA	NA					Coil (COILS); mobidb-lite (MOBIDB_LITE); mobidb-lite (MOBIDB_LITE)	no GO terms	no GO terms
Cluster-10280.0	NA	Cluster-10280.0_TRINITY_DN133798_c0_g1_i1_1_1-611	NA	610	NA	NA	NA	NA					no IPS match	no IPS match	no IPS match
Cluster-10281.0	NA	Cluster-10281.0_TRINITY_DN101995_c0_g1_i4_1_1-1161	NA	1160	NA	NA	NA	NA					no IPS match	no IPS match	no IPS match
Cluster-10282.0	ENSNMLT00000004514.1	Cluster-10282.0_TRINITY_DN9558_c0_g2_i6_1_1-4236	CUL2_MOUSECullin-2 OS=Mus musculus OX=10090 GN=Cul2 PE=1 SV=2	4235	20	0	61.09	65	P:GO:0000082; P:GO:0000902; P:GO:0001701; P:GO:0002119; P:GO:0002429; P:GO:0002785; P:GO:0006513; P:GO:0006935; P:GO:0008104; P:GO:0008285; P:GO:0008340; P:GO:0008361; P:GO:0008595; P:GO:0009887; P:GO:0010826; P:GO:0014067; P:GO:0016032; P:GO:0019100; P:GO:0019102; P:GO:0031145; P:GO:0031146; P:GO:0031286; P:GO:0031398; P:GO:0031647; P:GO:0032436; P:GO:0035331; P:GO:0036369; P:GO:0042078; P:GO:00…	P:G1/S transition of mitotic cell cycle; P:cell morphogenesis; P:in utero embryonic development; P:nematode larval development; P:immune response-activating cell surface receptor signaling pathway; P:negative regulation of antimicrobial peptide production; P:protein monoubiquitination; P:chemotaxis; P:protein localization; P:negative regulation of cell population proliferation; P:determination of…	EC:2	Transferases	G3DSA:1.10.10.2620 (GENE3D); IPR019559 (PFAM); G3DSA:1.20.1310.10 (GENE3D); G3DSA:1.20.1310.10 (GENE3D); IPR036388 (G3DSA:1.10.10.GENE3D); G3DSA:1.20.1310.10 (GENE3D); IPR001373 (PFAM); G3DSA:1.20.1310.10 (GENE3D); PTHR11932:SF131 (PANTHER); PTHR11932 (PANTHER); IPR016157 (PROSITE_PATTERNS); IPR016158 (PROSITE_PROFILES); IPR016159 (SUPERFAMILY); IPR036390 (SUPERFAMILY); IPR036317 (SUPERFAMILY)	P:GO:0006511; F:GO:0031625; C:GO:0031461	P:ubiquitin-dependent protein catabolic process; F:ubiquitin protein ligase binding; C:cullin-RING ubiquitin ligase complex
Cluster-10283.0	ENSNMLT00000026188.1	Cluster-10283.0_TRINITY_DN6535_c0_g1_i2_1_1-3048	P5CS_PONABDelta-1-pyrroline-5-carboxylate synthase OS=Pongo abelii OX=9601 GN=ALDH18A1 PE=2 SV=1	3047	20	0	68.62	19	P:GO:0006536; P:GO:0006592; P:GO:0006979; P:GO:0009414; P:GO:0009555; P:GO:0009793; P:GO:0016310; P:GO:0019240; P:GO:0042538; P:GO:0048364; P:GO:0055129; F:GO:0004349; F:GO:0004350; F:GO:0005524; F:GO:0042802; C:GO:0005743; C:GO:0005829; C:GO:0009506; C:GO:0009507	P:glutamate metabolic process; P:ornithine biosynthetic process; P:response to oxidative stress; P:response to water deprivation; P:pollen development; P:embryo development ending in seed dormancy; P:phosphorylation; P:citrulline biosynthetic process; P:hyperosmotic salinity response; P:root development; P:L-proline biosynthetic process; F:glutamate 5-kinase activity; F:glutamate-5-semialdehyde d…	EC:1.2; EC:2.7.2; EC:1; EC:2.7; EC:2; EC:1.2.1.41; EC:2.7.2.11; EC:1.2.1	Acting on the aldehyde or oxo group of donors; Transferring phosphorus-containing groups; Oxidoreductases; Transferring phosphorus-containing groups; Transferases; Glutamate-5-semialdehyde dehydrogenase; Glutamate 5-kinase; Acting on the aldehyde or oxo group of donors	IPR001057 (PRINTS); IPR005766 (TIGRFAM); IPR016163 (G3DSA:3.40.309.GENE3D); IPR005766 (PIRSF); IPR001048 (PFAM); IPR036393 (G3DSA:3.40.1160.GENE3D); IPR000965 (TIGRFAM); IPR015590 (PFAM); IPR016162 (G3DSA:3.40.605.GENE3D); PTHR11063 (PANTHER); PTHR11063:SF8 (PANTHER); IPR019797 (PROSITE_PATTERNS); IPR020593 (PROSITE_PATTERNS); IPR041744 (CDD); IPR000965 (CDD); IPR016161 (SUPERFAMILY); IPR036393 (…	P:GO:0006561; F:GO:0003824; F:GO:0004349; F:GO:0004350; F:GO:0016491; F:GO:0016620	P:proline biosynthetic process; F:catalytic activity; F:glutamate 5-kinase activity; F:glutamate-5-semialdehyde dehydrogenase activity; F:oxidoreductase activity; F:oxidoreductase activity, acting on the aldehyde or oxo group of donors, NAD or NADP as acceptor
Cluster-10284.0	ENSNMLT00000044242.1	Cluster-10284.0_CL6273Contig1_1_1-1421	NA	1420	NA	NA	NA	NA					no IPS match	no IPS match	no IPS match
Cluster-10285.0	ENSNMLT00000002870.1	Cluster-10285.0_TRINITY_DN31628_c0_g1_i2_1_1-2320	NA	2319	NA	NA	NA	NA					mobidb-lite (MOBIDB_LITE); mobidb-lite (MOBIDB_LITE); mobidb-lite (MOBIDB_LITE); mobidb-lite (MOBIDB_LITE); mobidb-lite (MOBIDB_LITE); mobidb-lite (MOBIDB_LITE); mobidb-lite (MOBIDB_LITE); mobidb-lite (MOBIDB_LITE); mobidb-lite (MOBIDB_LITE)	no GO terms	no GO terms
Cluster-10286.0	ENSNMLT00000029962.1	Cluster-10286.0_TRINITY_DN78724_c0_g1_i3_1_1-2081	NA	2080	NA	NA	NA	NA					no IPS match	no IPS match	no IPS match
Cluster-10287.0	ENSNMLT00000005846.1	Cluster-10287.0_CL3567Contig3_1_1-2980	NA	2979	NA	NA	NA	NA					PTHR38706 (PANTHER)	no GO terms	no GO terms
Cluster-10288.0	ENSNMLT00000039211.1	Cluster-10288.0_TRINITY_DN70785_c0_g1_i1_1_1-1678	NA	1677	NA	NA	NA	NA					no IPS match	no IPS match	no IPS match
Cluster-10289.0	NA	Cluster-10289.0_TRINITY_DN95892_c0_g1_i4_1_1-330	NA	329	NA	NA	NA	NA					no IPS match	no IPS match	no IPS match
Cluster-1029.0	NA	Cluster-1029.0_TRINITY_DN307185_c0_g1_i1_1_1-373	NA	372	NA	NA	NA	NA					no IPS match	no IPS match	no IPS match
Cluster-10290.0	ENSNMLT00000027304.1	Cluster-10290.0_TRINITY_DN27792_c0_g2_i3_1_1-3178	F222A_HUMANProtein FAM222A OS=Homo sapiens OX=9606 GN=FAM222A PE=2 SV=1	3177	4	8.22e-28	68.62	2	F:GO:0005515; C:GO:0005654	F:protein binding; C:nucleoplasm			IPR029340 (PFAM); mobidb-lite (MOBIDB_LITE); mobidb-lite (MOBIDB_LITE); IPR029340 (PANTHER); PTHR16070:SF2 (PANTHER)	no GO terms	no GO terms
Cluster-10291.0	NA	Cluster-10291.0_TRINITY_DN40672_c2_g2_i1_1_1-809	NA	808	NA	NA	NA	NA					no IPS match	no IPS match	no IPS match
Cluster-10292.0	NA	Cluster-10292.0_CL31447Contig1_1_1-1765	NA	1764	NA	NA	NA	NA					mobidb-lite (MOBIDB_LITE)	no GO terms	no GO terms
Cluster-10293.0	ENSNMLT00000039575.1	Cluster-10293.0_TRINITY_DN66431_c0_g1_i1_1_1-459	FXL17_XENLAF-box/LRR-repeat protein 17 OS=Xenopus laevis OX=8355 GN=fbxl17 PE=2 SV=1	458	1	1.16e-06	31.47	11	P:GO:0000209; P:GO:0006515; P:GO:0007399; P:GO:0008589; P:GO:0014033; P:GO:0016567; P:GO:0031146; P:GO:0043161; C:GO:0005634; C:GO:0005737; C:GO:0019005	P:protein polyubiquitination; P:protein quality control for misfolded or incompletely synthesized proteins; P:nervous system development; P:regulation of smoothened signaling pathway; P:neural crest cell differentiation; P:protein ubiquitination; P:SCF-dependent proteasomal ubiquitin-dependent protein catabolic process; P:proteasome-mediated ubiquitin-dependent protein catabolic process; C:nucleu…			mobidb-lite (MOBIDB_LITE); mobidb-lite (MOBIDB_LITE)	no GO terms	no GO terms
Cluster-10294.0	ENSNMLT00000043250.1	Cluster-10294.0_TRINITY_DN151946_c0_g1_i1_1_1-305	NA	304	NA	NA	NA	NA					no IPS match	no IPS match	no IPS match
Cluster-10295.0	ENSNMLT00000008016.1	Cluster-10295.0_TRINITY_DN83650_c0_g1_i2_1_1-1744	TMPS6_HUMANTransmembrane protease serine 6 OS=Homo sapiens OX=9606 GN=TMPRSS6 PE=1 SV=3	1743	20	1.64e-173	55.39	23	P:GO:0000122; P:GO:0002009; P:GO:0006879; P:GO:0022617; P:GO:0030195; P:GO:0030216; P:GO:0030514; P:GO:0030574; P:GO:0031639; P:GO:0033619; P:GO:0043009; P:GO:0045944; P:GO:0048598; P:GO:0050890; P:GO:0070528; P:GO:0097264; F:GO:0004252; F:GO:0005515; C:GO:0005615; C:GO:0005737; C:GO:0005887; C:GO:0030425; C:GO:0043204	P:negative regulation of transcription by RNA polymerase II; P:morphogenesis of an epithelium; P:cellular iron ion homeostasis; P:extracellular matrix disassembly; P:negative regulation of blood coagulation; P:keratinocyte differentiation; P:negative regulation of BMP signaling pathway; P:collagen catabolic process; P:plasminogen activation; P:membrane protein proteolysis; P:chordate embryonic de…	EC:3.4.21.73; EC:3.4.24.7; EC:3.4.21.71; EC:3.4.24.3; EC:3.4.21.34; EC:3.4.21.78; EC:3.4.21.75; EC:3.4.21.26; EC:3.4.21.27; EC:3.4.21.68; EC:3.4.21.69; EC:3.4.24.34; EC:3.4.21.41; EC:3.4.21.83; EC:3.4.21.88; EC:3.4.21.45; EC:3.4.21.89; EC:3.4.21.42; EC:3.4.19.1; EC:3.4.21.43; EC:3.4.21.87; EC:3.4.21.38; EC:3.4.21.35; EC:3.4.21.79; EC:3.4.21.36; EC:3.4.21.102; EC:3.4.21.39; EC:3.4.21; EC:3.4.21.4;…	U-plasminogen activator; Interstitial collagenase; Pancreatic elastase II; Microbial collagenase; Plasma kallikrein; Granzyme A; Furin; Prolyl oligopeptidase; Coagulation factor XIa; T-plasminogen activator; Protein C (activated); Neutrophil collagenase; Complement subcomponent C1r; Oligopeptidase B; Repressor LexA; Complement factor I; Signal peptidase I; Complement subcomponent C1s; Acylaminoac…	IPR001314 (PRINTS); IPR043504 (G3DSA:2.40.10.GENE3D); IPR036055 (G3DSA:4.10.400.GENE3D); IPR035914 (G3DSA:2.60.120.GENE3D); IPR036055 (G3DSA:4.10.400.GENE3D); IPR001254 (PFAM); IPR036055 (G3DSA:4.10.400.GENE3D); PTHR24253 (PANTHER); PTHR24253:SF103 (PANTHER); IPR018114 (PROSITE_PATTERNS); IPR033116 (PROSITE_PATTERNS); IPR001254 (PROSITE_PROFILES); IPR002172 (PROSITE_PROFILES); IPR002172 (PROSITE_…	P:GO:0006508; F:GO:0004252; F:GO:0005515	P:proteolysis; F:serine-type endopeptidase activity; F:protein binding
Cluster-10296.0	NA	Cluster-10296.0_TRINITY_DN50382_c0_g1_i1_1_1-714	NA	713	NA	NA	NA	NA					no IPS match	no IPS match	no IPS match
Cluster-10297.0	NA	Cluster-10297.0_TRINITY_DN144482_c0_g1_i1_1_1-1291	NA	1290	NA	NA	NA	NA					no IPS match	no IPS match	no IPS match
Cluster-10298.0	NA	Cluster-10298.0_TRINITY_DN66587_c0_g1_i2_1_1-1275	NA	1274	NA	NA	NA	NA					mobidb-lite (MOBIDB_LITE); mobidb-lite (MOBIDB_LITE)	no GO terms	no GO terms
Cluster-10299.0	ENSNMLT00000004999.1	Cluster-10299.0_TRINITY_DN17930_c1_g1_i1_1_1-3059	ISM1_DANREIsthmin-1 OS=Danio rerio OX=7955 GN=ism1 PE=2 SV=1	3058	6	0	73.25	6	P:GO:0016525; P:GO:0030218; P:GO:0035162; P:GO:0071425; F:GO:0005515; C:GO:0005576	P:negative regulation of angiogenesis; P:erythrocyte differentiation; P:embryonic hemopoiesis; P:hematopoietic stem cell proliferation; F:protein binding; C:extracellular region			IPR000884 (PFAM); IPR005533 (PFAM); IPR036383 (G3DSA:2.20.100.GENE3D); mobidb-lite (MOBIDB_LITE); mobidb-lite (MOBIDB_LITE); mobidb-lite (MOBIDB_LITE); mobidb-lite (MOBIDB_LITE); mobidb-lite (MOBIDB_LITE); mobidb-lite (MOBIDB_LITE); IPR042413 (PTHR10239:PANTHER); PTHR10239 (PANTHER); IPR005533 (PROSITE_PROFILES); IPR000884 (PROSITE_PROFILES); IPR036383 (SUPERFAMILY)	no GO terms	no GO terms
Cluster-103.0	ENSNMLT00000024849.1	Cluster-103.0_TRINITY_DN122563_c0_g1_i1_1_1-425	NA	424	NA	NA	NA	NA					mobidb-lite (MOBIDB_LITE); mobidb-lite (MOBIDB_LITE)	no GO terms	no GO terms
Cluster-1030.0	ENSNMLT00000022842.1	Cluster-1030.0_TRINITY_DN97345_c0_g1_i3_1_1-302	NA	301	NA	NA	NA	NA					no IPS match	no IPS match	no IPS match
Cluster-10300.0	NA	Cluster-10300.0_TRINITY_DN96862_c0_g4_i1_1_1-1516	NA	1515	NA	NA	NA	NA					no IPS match	no IPS match	no IPS match
Cluster-10301.0	NA	Cluster-10301.0_TRINITY_DN157728_c0_g1_i5_1_1-352	NA	351	NA	NA	NA	NA					mobidb-lite (MOBIDB_LITE)	no GO terms	no GO terms
Cluster-10302.0	ENSNMLT00000027439.1	Cluster-10302.0_TRINITY_DN75744_c0_g1_i1_1_1-378	NA	377	NA	NA	NA	NA					mobidb-lite (MOBIDB_LITE); mobidb-lite (MOBIDB_LITE); mobidb-lite (MOBIDB_LITE)	no GO terms	no GO terms
Cluster-10303.0	ENSNMLT00000029462.1	Cluster-10303.0_TRINITY_DN11313_c0_g2_i1_1_1-2410	POL3_DROMERetrovirus-related Pol polyprotein from transposon 17.6 OS=Drosophila melanogaster OX=7227 GN=pol PE=4 SV=1	2409	20	1.75e-35	58.42	5	P:GO:0006259; F:GO:0003676; F:GO:0004518; F:GO:0016779; C:GO:0005634	P:DNA metabolic process; F:nucleic acid binding; F:nuclease activity; F:nucleotidyltransferase activity; C:nucleus	EC:3.1; EC:2.7; EC:2; EC:3; EC:2.7.7	Acting on ester bonds; Transferring phosphorus-containing groups; Transferases; Hydrolases; Transferring phosphorus-containing groups	G3DSA:3.10.10.10 (GENE3D); IPR043128 (G3DSA:3.30.70.GENE3D); IPR000477 (PFAM); mobidb-lite (MOBIDB_LITE); mobidb-lite (MOBIDB_LITE); mobidb-lite (MOBIDB_LITE); PTHR24559 (PANTHER); PTHR24559:SF331 (PANTHER); IPR000477 (PROSITE_PROFILES); cd01647 (CDD); IPR043502 (SUPERFAMILY)	no GO terms	no GO terms
Cluster-10304.0	ENSNMLT00000041568.1	Cluster-10304.0_TRINITY_DN51149_c0_g1_i11_1_1-3051	PMEL_CHICKMelanocyte protein PMEL OS=Gallus gallus OX=9031 GN=PMEL PE=1 SV=3	3050	8	4.98e-93	62.77	22	P:GO:0001649; P:GO:0001818; P:GO:0007165; P:GO:0007267; P:GO:0030282; P:GO:0030335; P:GO:0031954; P:GO:0032438; P:GO:0034103; P:GO:0042130; P:GO:0048023; P:GO:1901215; P:GO:2000134; F:GO:0008201; F:GO:0042802; F:GO:0045545; F:GO:0048018; C:GO:0005789; C:GO:0005794; C:GO:0005887; C:GO:0032585; C:GO:0042470	P:osteoblast differentiation; P:negative regulation of cytokine production; P:signal transduction; P:cell-cell signaling; P:bone mineralization; P:positive regulation of cell migration; P:positive regulation of protein autophosphorylation; P:melanosome organization; P:regulation of tissue remodeling; P:negative regulation of T cell proliferation; P:positive regulation of melanin biosynthetic proc…			IPR000601 (PFAM); mobidb-lite (MOBIDB_LITE); mobidb-lite (MOBIDB_LITE); PTHR11861:SF1 (PANTHER); PTHR11861 (PANTHER); IPR000601 (PROSITE_PROFILES); cd00146 (CDD); IPR035986 (SUPERFAMILY)	no GO terms	no GO terms
Cluster-10305.0	NA	Cluster-10305.0_TRINITY_DN263366_c0_g1_i1_1_1-298	NA	297	NA	NA	NA	NA					no IPS match	no IPS match	no IPS match
Cluster-10306.0	ENSNMLT00000026171.1	Cluster-10306.0_TRINITY_DN79758_c0_g2_i1_1_1-350	NA	349	NA	NA	NA	NA					no IPS match	no IPS match	no IPS match
Cluster-10307.0	ENSNMLT00000023344.1	Cluster-10307.0_TRINITY_DN70753_c0_g1_i1_1_1-925	NA	924	NA	NA	NA	NA					no IPS match	no IPS match	no IPS match
Cluster-10308.0	NA	Cluster-10308.0_TRINITY_DN25378_c7_g1_i1_1_1-1052	NA	1051	NA	NA	NA	NA					no IPS match	no IPS match	no IPS match
Cluster-10309.0	ENSNMLT00000013421.1	Cluster-10309.0_SCL2548Contig1_1_1-4393	CCND2_CHICKG1/S-specific cyclin-D2 OS=Gallus gallus OX=9031 GN=CCND2 PE=3 SV=1	4392	20	1.18e-138	77.86	62	P:GO:0000122; P:GO:0000320; P:GO:0001541; P:GO:0006367; P:GO:0007283; P:GO:0007595; P:GO:0007616; P:GO:0008344; P:GO:0009749; P:GO:0010039; P:GO:0010971; P:GO:0016055; P:GO:0019221; P:GO:0030213; P:GO:0030857; P:GO:0030968; P:GO:0031571; P:GO:0032026; P:GO:0032355; P:GO:0033197; P:GO:0033327; P:GO:0033574; P:GO:0033601; P:GO:0042098; P:GO:0042493; P:GO:0043066; P:GO:0043627; P:GO:0044321; P:GO:00…	P:negative regulation of transcription by RNA polymerase II; P:re-entry into mitotic cell cycle; P:ovarian follicle development; P:transcription initiation from RNA polymerase II promoter; P:spermatogenesis; P:lactation; P:long-term memory; P:adult locomotory behavior; P:response to glucose; P:response to iron ion; P:positive regulation of G2/M transition of mitotic cell cycle; P:Wnt signaling pa…	EC:2.7.1; EC:2.7.11; EC:2.7; EC:2; EC:2.7.11.22	Transferring phosphorus-containing groups; Transferring phosphorus-containing groups; Transferring phosphorus-containing groups; Transferases; Cyclin-dependent kinase	G3DSA:1.10.472.10 (GENE3D); IPR004367 (PFAM); IPR006671 (PFAM); G3DSA:1.10.472.10 (GENE3D); mobidb-lite (MOBIDB_LITE); mobidb-lite (MOBIDB_LITE); IPR039361 (PANTHER); IPR015451 (PTHR10177:PANTHER); IPR006671 (PROSITE_PATTERNS); IPR013763 (CDD); IPR036915 (SUPERFAMILY); IPR036915 (SUPERFAMILY)	no GO terms	no GO terms
Cluster-1031.0	NA	Cluster-1031.0_TRINITY_DN262904_c0_g1_i1_1_1-354	NA	353	NA	NA	NA	NA					no IPS match	no IPS match	no IPS match
Cluster-10310.0	NA	Cluster-10310.0_TRINITY_DN83220_c0_g1_i10_1_1-780	NA	779	NA	NA	NA	NA					no IPS match	no IPS match	no IPS match
Cluster-10311.0	ENSNMLT00000040840.1	Cluster-10311.0_TRINITY_DN13637_c0_g1_i6_1_1-2116	PLD4_HUMAN5'-3' exonuclease PLD4 OS=Homo sapiens OX=9606 GN=PLD4 PE=2 SV=2	2115	20	1.07e-91	61.02	17	P:GO:0002244; P:GO:0006909; P:GO:0014902; P:GO:0043647; P:GO:0044238; P:GO:1900015; F:GO:0004630; F:GO:0005515; F:GO:0045145; C:GO:0005634; C:GO:0005765; C:GO:0005789; C:GO:0031901; C:GO:0031902; C:GO:0032588; C:GO:0043202; C:GO:0045335	P:hematopoietic progenitor cell differentiation; P:phagocytosis; P:myotube differentiation; P:inositol phosphate metabolic process; P:primary metabolic process; P:regulation of cytokine production involved in inflammatory response; F:phospholipase D activity; F:protein binding; F:single-stranded DNA 5'-3' exodeoxyribonuclease activity; C:nucleus; C:lysosomal membrane; C:endoplasmic reticulum memb…	EC:3.1.4; EC:3.1; EC:3.1.11; EC:3; EC:3.1.15; EC:3.1.4.4; EC:3.1.1	Acting on ester bonds; Acting on ester bonds; Acting on ester bonds; Hydrolases; Acting on ester bonds; Phospholipase D; Acting on ester bonds	G3DSA:3.30.870.10 (GENE3D); IPR032803 (PFAM); PTHR10185 (PANTHER); PTHR10185:SF8 (PANTHER); IPR001736 (PROSITE_PROFILES); SSF56024 (SUPERFAMILY)	F:GO:0003824	F:catalytic activity
Cluster-10312.0	NA	Cluster-10312.0_TRINITY_DN3076_c0_g2_i1_1_1-644	NA	643	NA	NA	NA	NA					no IPS match	no IPS match	no IPS match
Cluster-10313.0	ENSNMLT00000022620.1	Cluster-10313.0_TRINITY_DN284168_c0_g1_i1_1_1-471	H3_ACRFOHistone H3 OS=Acropora formosa OX=126732 PE=3 SV=2	470	20	1.86e-66	95.62	15	P:GO:0000122; P:GO:0000183; P:GO:0006335; P:GO:0007596; P:GO:0044267; P:GO:0045652; P:GO:0060968; F:GO:0031492; F:GO:0046982; C:GO:0000228; C:GO:0000786; C:GO:0005576; C:GO:0005654; C:GO:0005700; C:GO:0035059	P:negative regulation of transcription by RNA polymerase II; P:rDNA heterochromatin assembly; P:DNA replication-dependent nucleosome assembly; P:blood coagulation; P:cellular protein metabolic process; P:regulation of megakaryocyte differentiation; P:regulation of gene silencing; F:nucleosomal DNA binding; F:protein heterodimerization activity; C:nuclear chromosome; C:nucleosome; C:extracellular …			IPR000164 (PRINTS); IPR007125 (PFAM); IPR009072 (G3DSA:1.10.20.GENE3D); mobidb-lite (MOBIDB_LITE); PTHR11426:SF198 (PANTHER); IPR000164 (PANTHER); IPR000164 (PROSITE_PATTERNS); IPR000164 (PROSITE_PATTERNS); IPR009072 (SUPERFAMILY)	F:GO:0003677; F:GO:0046982; C:GO:0000786	F:DNA binding; F:protein heterodimerization activity; C:nucleosome
Cluster-10314.0	ENSNMLT00000006164.1	Cluster-10314.0_TRINITY_DN105328_c0_g1_i1_1_1-2495	R9BP_CHICKRegulator of G-protein signaling 9-binding protein OS=Gallus gallus OX=9031 GN=RGS9BP PE=2 SV=1	2494	9	3.87e-86	73.84	4	P:GO:0009968; P:GO:0050908; C:GO:0016021; C:GO:0097381	P:negative regulation of signal transduction; P:detection of light stimulus involved in visual perception; C:integral component of membrane; C:photoreceptor disc membrane			Coil (COILS); Coil (COILS); IPR026513 (PTHR21029:PANTHER); IPR026512 (PANTHER)	no GO terms	no GO terms
Cluster-10315.0	ENSNMLT00000007203.1	Cluster-10315.0_TRINITY_DN2288_c0_g1_i2_1_1-1913	SYB_TETCFSynaptobrevin OS=Tetronarce californica OX=7787 PE=2 SV=1	1912	15	4.88e-07	65.8	3	P:GO:0016192; C:GO:0016021; C:GO:0030054	P:vesicle-mediated transport; C:integral component of membrane; C:cell junction			Coil (COILS); IPR001388 (PRINTS); G3DSA:1.20.5.110 (GENE3D); IPR001388 (PFAM); PTHR45701:SF8 (PANTHER); IPR016444 (PANTHER); IPR001388 (PROSITE_PATTERNS); IPR042855 (PROSITE_PROFILES); SSF58038 (SUPERFAMILY)	P:GO:0016192; C:GO:0016021	P:vesicle-mediated transport; C:integral component of membrane
Cluster-10316.0	ENSNMLT00000007723.1	Cluster-10316.0_TRINITY_DN105235_c0_g2_i2_1_1-1232	ICT1_SALSAPeptidyl-tRNA hydrolase ICT1, mitochondrial OS=Salmo salar OX=8030 GN=mrpl58 PE=2 SV=1	1231	9	1.18e-73	70.06	7	P:GO:0006417; P:GO:0070125; P:GO:0070126; F:GO:0004045; F:GO:0016150; C:GO:0005743; C:GO:0005762	P:regulation of translation; P:mitochondrial translational elongation; P:mitochondrial translational termination; F:aminoacyl-tRNA hydrolase activity; F:translation release factor activity, codon nonspecific; C:mitochondrial inner membrane; C:mitochondrial large ribosomal subunit	EC:3.1; EC:3; EC:3.1.1.29; EC:3.1.1; EC:3.1.1.1	Acting on ester bonds; Hydrolases; Aminoacyl-tRNA hydrolase; Acting on ester bonds; Carboxylesterase	G3DSA:3.30.160.20 (GENE3D); IPR000352 (PFAM); PTHR11075 (PANTHER); SSF110916 (SUPERFAMILY)	P:GO:0006415; F:GO:0003747	P:translational termination; F:translation release factor activity
Cluster-10317.0	ENSNMLT00000028012.1	Cluster-10317.0_CL37734Contig1_1_1-1931	ZN501_PONABZinc finger protein 501 OS=Pongo abelii OX=9601 GN=ZNF501 PE=2 SV=3	1930	20	1.12e-40	62.92	21	P:GO:0000122; P:GO:0006359; P:GO:0007030; P:GO:0008284; P:GO:0033674; P:GO:0043066; P:GO:0045648; P:GO:0045654; P:GO:0070895; P:GO:0072707; P:GO:1901989; F:GO:0000977; F:GO:0000981; F:GO:0042803; F:GO:0046872; F:GO:0046982; C:GO:0005654; C:GO:0005730; C:GO:0005829; C:GO:0005886; C:GO:0015630	P:negative regulation of transcription by RNA polymerase II; P:regulation of transcription by RNA polymerase III; P:Golgi organization; P:positive regulation of cell population proliferation; P:positive regulation of kinase activity; P:negative regulation of apoptotic process; P:positive regulation of erythrocyte differentiation; P:positive regulation of megakaryocyte differentiation; P:negative …			G3DSA:3.30.160.60 (GENE3D); IPR013087 (PFAM); G3DSA:3.30.160.60 (GENE3D); G3DSA:3.30.160.60 (GENE3D); G3DSA:3.30.160.60 (GENE3D); PTHR24377 (PANTHER); PTHR24377:SF189 (PANTHER); PTHR24377 (PANTHER); IPR013087 (PROSITE_PATTERNS); IPR013087 (PROSITE_PATTERNS); IPR013087 (PROSITE_PATTERNS); IPR013087 (PROSITE_PATTERNS); IPR013087 (PROSITE_PATTERNS); IPR013087 (PROSITE_PROFILES); IPR013087 (PROSITE_P…	no GO terms	no GO terms
Cluster-10318.0	NA	Cluster-10318.0_TRINITY_DN29320_c0_g1_i1_1_1-1122	NA	1121	NA	NA	NA	NA					no IPS match	no IPS match	no IPS match
Cluster-10319.0	ENSNMLT00000001530.1	Cluster-10319.0_TRINITY_DN9527_c0_g1_i1_1_1-409	NA	408	NA	NA	NA	NA					no IPS match	no IPS match	no IPS match
Cluster-1032.0	ENSNMLT00000020410.1	Cluster-1032.0_TRINITY_DN175955_c0_g1_i1_1_1-383	NA	382	NA	NA	NA	NA					no IPS match	no IPS match	no IPS match
Cluster-10320.0	ENSNMLT00000030306.1	Cluster-10320.0_TRINITY_DN514_c0_g1_i1_1_1-1886	SOCS1_MOUSESuppressor of cytokine signaling 1 OS=Mus musculus OX=10090 GN=Socs1 PE=1 SV=1	1885	20	2.33e-38	51.35	30	P:GO:0009628; P:GO:0009888; P:GO:0010533; P:GO:0030879; P:GO:0031100; P:GO:0032355; P:GO:0032496; P:GO:0032570; P:GO:0035556; P:GO:0038111; P:GO:0040014; P:GO:0042493; P:GO:0042532; P:GO:0043372; P:GO:0043377; P:GO:0045444; P:GO:0045591; P:GO:0046627; P:GO:0060334; P:GO:0060706; P:GO:0065008; P:GO:0071230; P:GO:0071407; F:GO:0004860; F:GO:0005159; F:GO:0019901; C:GO:0005654; C:GO:0005829; C:GO:00…	P:response to abiotic stimulus; P:tissue development; P:regulation of activation of Janus kinase activity; P:mammary gland development; P:animal organ regeneration; P:response to estradiol; P:response to lipopolysaccharide; P:response to progesterone; P:intracellular signal transduction; P:interleukin-7-mediated signaling pathway; P:regulation of multicellular organism growth; P:response to drug;…			IPR000980 (PFAM); IPR036860 (G3DSA:3.30.505.GENE3D); mobidb-lite (MOBIDB_LITE); mobidb-lite (MOBIDB_LITE); IPR028411 (PTHR10155:PANTHER); PTHR10155 (PANTHER); IPR001496 (PROSITE_PROFILES); IPR000980 (PROSITE_PROFILES); IPR035861 (CDD); IPR036860 (SUPERFAMILY); IPR036036 (SUPERFAMILY)	P:GO:0035556; P:GO:0046426; P:GO:0060334; C:GO:0005737	P:intracellular signal transduction; P:negative regulation of receptor signaling pathway via JAK-STAT; P:regulation of interferon-gamma-mediated signaling pathway; C:cytoplasm
Cluster-10321.0	ENSNMLT00000009765.1	Cluster-10321.0_TRINITY_DN44670_c0_g1_i5_1_1-1016	NA	1015	NA	NA	NA	NA					IPR008160 (PFAM); mobidb-lite (MOBIDB_LITE); mobidb-lite (MOBIDB_LITE); mobidb-lite (MOBIDB_LITE); mobidb-lite (MOBIDB_LITE); mobidb-lite (MOBIDB_LITE); PTHR24023:SF966 (PANTHER); PTHR24023 (PANTHER)	no GO terms	no GO terms
Cluster-10322.0	NA	Cluster-10322.0_TRINITY_DN191388_c0_g1_i1_1_1-917	NA	916	NA	NA	NA	NA					no IPS match	no IPS match	no IPS match
Cluster-10323.0	ENSNMLT00000039788.1	Cluster-10323.0_TRINITY_DN26103_c0_g1_i1_1_1-1688	PORED_DANREPolyprenol reductase OS=Danio rerio OX=7955 GN=srd5a3 PE=2 SV=1	1687	19	4.72e-40	59.47	11	P:GO:0006488; P:GO:0010268; P:GO:0016095; P:GO:0016132; P:GO:0019408; F:GO:0003865; F:GO:0009917; F:GO:0050213; C:GO:0005783; C:GO:0005794; C:GO:0016020	P:dolichol-linked oligosaccharide biosynthetic process; P:brassinosteroid homeostasis; P:polyprenol catabolic process; P:brassinosteroid biosynthetic process; P:dolichol biosynthetic process; F:3-oxo-5-alpha-steroid 4-dehydrogenase activity; F:sterol 5-alpha reductase activity; F:progesterone 5-alpha-reductase activity; C:endoplasmic reticulum; C:Golgi apparatus; C:membrane	EC:1.3.1.30; EC:1.3; EC:1; EC:1.3.99.5; EC:1.3.1	Acting on the CH-CH group of donors; Acting on the CH-CH group of donors; Oxidoreductases; 3-oxo-5-alpha-steroid 4-dehydrogenase (acceptor); Acting on the CH-CH group of donors	PTHR14624:SF0 (PANTHER); IPR039698 (PANTHER)	P:GO:0006488; F:GO:0003865	P:dolichol-linked oligosaccharide biosynthetic process; F:3-oxo-5-alpha-steroid 4-dehydrogenase activity
Cluster-10324.0	ENSNMLT00000049938.1	Cluster-10324.0_SCL1115Contig1_1_1-2937	DNAI3_HUMANDynein intermediate chain 3, axonemal OS=Homo sapiens OX=9606 GN=DNAI3 PE=1 SV=1	2936	20	0	49.9	14	P:GO:0003341; P:GO:0010970; P:GO:0030336; P:GO:0034316; P:GO:0045669; P:GO:0070286; F:GO:0005515; F:GO:0071933; C:GO:0000775; C:GO:0005815; C:GO:0005858; C:GO:0031514; C:GO:0031982; C:GO:0099080	P:cilium movement; P:transport along microtubule; P:negative regulation of cell migration; P:negative regulation of Arp2/3 complex-mediated actin nucleation; P:positive regulation of osteoblast differentiation; P:axonemal dynein complex assembly; F:protein binding; F:Arp2/3 complex binding; C:chromosome, centromeric region; C:microtubule organizing center; C:axonemal dynein complex; C:motile cili…			Coil (COILS); IPR015943 (G3DSA:2.130.10.GENE3D); mobidb-lite (MOBIDB_LITE); mobidb-lite (MOBIDB_LITE); PTHR12442:SF5 (PANTHER); PTHR12442 (PANTHER); IPR036322 (SUPERFAMILY)	F:GO:0005515	F:protein binding
Cluster-10325.0	NA	Cluster-10325.0_TRINITY_DN52611_c0_g1_i1_1_1-1271	NA	1270	NA	NA	NA	NA					no IPS match	no IPS match	no IPS match
Cluster-10326.0	NA	Cluster-10326.0_TRINITY_DN168064_c0_g1_i1_1_1-1883	NA	1882	NA	NA	NA	NA					no IPS match	no IPS match	no IPS match
Cluster-10327.0	ENSNMLT00000046370.1	Cluster-10327.0_SCL6028Contig1_1_1-6456	K0232_HUMANUncharacterized protein KIAA0232 OS=Homo sapiens OX=9606 GN=KIAA0232 PE=1 SV=5	6455	2	0	70.33	1	F:GO:0000166	F:nucleotide binding			Coil (COILS); IPR027871 (PFAM); mobidb-lite (MOBIDB_LITE); mobidb-lite (MOBIDB_LITE); mobidb-lite (MOBIDB_LITE); mobidb-lite (MOBIDB_LITE); mobidb-lite (MOBIDB_LITE); mobidb-lite (MOBIDB_LITE); mobidb-lite (MOBIDB_LITE); mobidb-lite (MOBIDB_LITE); mobidb-lite (MOBIDB_LITE); mobidb-lite (MOBIDB_LITE); mobidb-lite (MOBIDB_LITE); mobidb-lite (MOBIDB_LITE); IPR027871 (PANTHER)	no GO terms	no GO terms
Cluster-10328.0	NA	Cluster-10328.0_TRINITY_DN145019_c0_g1_i2_1_1-671	NA	670	NA	NA	NA	NA					mobidb-lite (MOBIDB_LITE); mobidb-lite (MOBIDB_LITE)	no GO terms	no GO terms
Cluster-10329.0	ENSNMLT00000041300.1	Cluster-10329.0_TRINITY_DN52074_c0_g1_i7_1_1-2170	TMM59_HUMANTransmembrane protein 59 OS=Homo sapiens OX=9606 GN=TMEM59 PE=1 SV=1	2169	10	5.55e-52	64.04	12	P:GO:0010508; P:GO:0010955; P:GO:0090285; P:GO:1903077; F:GO:0004175; F:GO:0005515; C:GO:0000137; C:GO:0000138; C:GO:0005764; C:GO:0005770; C:GO:0005797; C:GO:0098588	P:positive regulation of autophagy; P:negative regulation of protein processing; P:negative regulation of protein glycosylation in Golgi; P:negative regulation of protein localization to plasma membrane; F:endopeptidase activity; F:protein binding; C:Golgi cis cisterna; C:Golgi trans cisterna; C:lysosome; C:late endosome; C:Golgi medial cisterna; C:bounding membrane of organelle	EC:3.4.99; EC:3.4; EC:3	Acting on peptide bonds (peptidases); Acting on peptide bonds (peptidases); Hydrolases	IPR022065 (PFAM); mobidb-lite (MOBIDB_LITE); PTHR28652:SF3 (PANTHER); IPR022065 (PANTHER)	no GO terms	no GO terms
Cluster-1033.0	ENSNMLT00000029719.1	Cluster-1033.0_TRINITY_DN316292_c0_g1_i1_1_1-373	ASPN_HUMANAsporin OS=Homo sapiens OX=9606 GN=ASPN PE=1 SV=2	372	20	2.2e-22	71.61	41	P:GO:0001822; P:GO:0001890; P:GO:0001974; P:GO:0007519; P:GO:0007568; P:GO:0009612; P:GO:0010596; P:GO:0014068; P:GO:0016239; P:GO:0016525; P:GO:0019800; P:GO:0030207; P:GO:0030208; P:GO:0030282; P:GO:0030512; P:GO:0032496; P:GO:0042060; P:GO:0045944; P:GO:0051901; P:GO:0061975; P:GO:0070171; P:GO:0090141; P:GO:1900747; P:GO:1904027; F:GO:0005509; F:GO:0005518; F:GO:0005539; F:GO:0030021; F:GO:00…	P:kidney development; P:placenta development; P:blood vessel remodeling; P:skeletal muscle tissue development; P:aging; P:response to mechanical stimulus; P:negative regulation of endothelial cell migration; P:positive regulation of phosphatidylinositol 3-kinase signaling; P:positive regulation of macroautophagy; P:negative regulation of angiogenesis; P:peptide cross-linking via chondroitin 4-sul…			IPR032675 (G3DSA:3.80.10.GENE3D); IPR001611 (PFAM); IPR032675 (G3DSA:3.80.10.GENE3D); mobidb-lite (MOBIDB_LITE); PTHR45712 (PANTHER); IPR028548 (PTHR45712:PANTHER); SSF52058 (SUPERFAMILY)	F:GO:0005509; F:GO:0005515; F:GO:0005518	F:calcium ion binding; F:protein binding; F:collagen binding
Cluster-10330.0	ENSNMLT00000000881.1	Cluster-10330.0_TRINITY_DN88914_c0_g1_i5_1_1-440	FARX_LYMSTFMRFamide-related neuropeptides OS=Lymnaea stagnalis OX=6523 PE=1 SV=1	439	3	8.44e-15	44.07	3	P:GO:0007218; C:GO:0005576; C:GO:0009536	P:neuropeptide signaling pathway; C:extracellular region; C:plastid			no IPS match	no IPS match	no IPS match
Cluster-10331.0	ENSNMLT00000037341.1	Cluster-10331.0_CL37550Contig1_1_1-422	NA	421	NA	NA	NA	NA					no IPS match	no IPS match	no IPS match
Cluster-10332.0	ENSNMLT00000028907.1	Cluster-10332.0_TRINITY_DN5292_c2_g1_i4_1_1-3553	IL16_MACMUPro-interleukin-16 OS=Macaca mulatta OX=9544 GN=IL16 PE=2 SV=1	3552	20	8.65e-57	55.29	31	P:GO:0002009; P:GO:0006955; P:GO:0007163; P:GO:0015031; P:GO:0016192; P:GO:0019221; P:GO:0030595; P:GO:0031175; P:GO:0032722; P:GO:0032730; P:GO:0032735; P:GO:0032755; P:GO:0034613; P:GO:0050729; P:GO:0050930; P:GO:0051924; P:GO:0097120; P:GO:1902565; F:GO:0005125; F:GO:0042609; C:GO:0005615; C:GO:0005783; C:GO:0005829; C:GO:0005911; C:GO:0014069; C:GO:0016607; C:GO:0036477; C:GO:0043005; C:GO:00…	P:morphogenesis of an epithelium; P:immune response; P:establishment or maintenance of cell polarity; P:protein transport; P:vesicle-mediated transport; P:cytokine-mediated signaling pathway; P:leukocyte chemotaxis; P:neuron projection development; P:positive regulation of chemokine production; P:positive regulation of interleukin-1 alpha production; P:positive regulation of interleukin-12 produc…			IPR001478 (PFAM); IPR036034 (G3DSA:2.30.42.GENE3D); mobidb-lite (MOBIDB_LITE); mobidb-lite (MOBIDB_LITE); mobidb-lite (MOBIDB_LITE); mobidb-lite (MOBIDB_LITE); mobidb-lite (MOBIDB_LITE); mobidb-lite (MOBIDB_LITE); mobidb-lite (MOBIDB_LITE); mobidb-lite (MOBIDB_LITE); mobidb-lite (MOBIDB_LITE); mobidb-lite (MOBIDB_LITE); mobidb-lite (MOBIDB_LITE); mobidb-lite (MOBIDB_LITE); PTHR11324 (PANTHER); PT…	F:GO:0005515	F:protein binding
Cluster-10333.0	ENSNMLT00000002870.1	Cluster-10333.0_CL18608Contig1_1_1-303	CSTF2_PONABCleavage stimulation factor subunit 2 OS=Pongo abelii OX=9601 GN=CSTF2 PE=2 SV=1	302	5	6.15e-09	73.04	6	P:GO:0006378; P:GO:0098789; P:GO:1990090; F:GO:0003729; C:GO:0005847; C:GO:0071920	P:mRNA polyadenylation; P:pre-mRNA cleavage required for polyadenylation; P:cellular response to nerve growth factor stimulus; F:mRNA binding; C:mRNA cleavage and polyadenylation specificity factor complex; C:cleavage body			SSF141571 (SUPERFAMILY)	no GO terms	no GO terms
Cluster-10334.0	ENSNMLT00000026954.1	Cluster-10334.0_TRINITY_DN13692_c0_g1_i4_1_1-6232	RBNS5_HUMANRabenosyn-5 OS=Homo sapiens OX=9606 GN=RBSN PE=1 SV=2	6231	11	0	73.29	15	P:GO:0007596; P:GO:0015031; P:GO:0034498; P:GO:0070125; P:GO:0070126; P:GO:0090160; P:GO:1903358; F:GO:0003735; F:GO:0005515; F:GO:0008270; C:GO:0005743; C:GO:0005763; C:GO:0005829; C:GO:0005886; C:GO:0031901	P:blood coagulation; P:protein transport; P:early endosome to Golgi transport; P:mitochondrial translational elongation; P:mitochondrial translational termination; P:Golgi to lysosome transport; P:regulation of Golgi organization; F:structural constituent of ribosome; F:protein binding; F:zinc ion binding; C:mitochondrial inner membrane; C:mitochondrial small ribosomal subunit; C:cytosol; C:plasm…			Coil (COILS); Coil (COILS); Coil (COILS); G3DSA:4.10.860.20 (GENE3D); IPR021565 (PFAM); G3DSA:4.10.860.20 (GENE3D); IPR013083 (G3DSA:3.30.40.GENE3D); PF16601 (PFAM); IPR000306 (PFAM); mobidb-lite (MOBIDB_LITE); mobidb-lite (MOBIDB_LITE); mobidb-lite (MOBIDB_LITE); mobidb-lite (MOBIDB_LITE); mobidb-lite (MOBIDB_LITE); mobidb-lite (MOBIDB_LITE); mobidb-lite (MOBIDB_LITE); mobidb-lite (MOBIDB_LITE);…	F:GO:0046872	F:metal ion binding
Cluster-10335.0	ENSNMLT00000023899.1	Cluster-10335.0_TRINITY_DN13890_c1_g1_i4_1_1-1625	NA	1624	NA	NA	NA	NA					no IPS match	no IPS match	no IPS match
Cluster-10336.0	ENSNMLT00000039515.1	Cluster-10336.0_TRINITY_DN46762_c0_g1_i1_1_1-455	ITA6_HUMANIntegrin alpha-6 OS=Homo sapiens OX=9606 GN=ITGA6 PE=1 SV=5	454	10	3.48e-26	55.94	39	P:GO:0003008; P:GO:0007044; P:GO:0007160; P:GO:0007229; P:GO:0007519; P:GO:0007610; P:GO:0010668; P:GO:0010976; P:GO:0022409; P:GO:0030198; P:GO:0031668; P:GO:0032504; P:GO:0032879; P:GO:0033627; P:GO:0034113; P:GO:0035987; P:GO:0042475; P:GO:0043547; P:GO:0043589; P:GO:0044703; P:GO:0045944; P:GO:0046847; P:GO:0048514; P:GO:0050873; P:GO:0050900; P:GO:2001237; F:GO:0005178; F:GO:0038132; F:GO:00…	P:system process; P:cell-substrate junction assembly; P:cell-matrix adhesion; P:integrin-mediated signaling pathway; P:skeletal muscle tissue development; P:behavior; P:ectodermal cell differentiation; P:positive regulation of neuron projection development; P:positive regulation of cell-cell adhesion; P:extracellular matrix organization; P:cellular response to extracellular stimulus; P:multicellu…			IPR013649 (PFAM); G3DSA:2.60.40.1510 (GENE3D); PTHR23220:SF9 (PANTHER); PTHR23220 (PANTHER); IPR032695 (SUPERFAMILY)	no GO terms	no GO terms
Cluster-10337.0	ENSNMLT00000017578.1	Cluster-10337.0_SCL2650Contig1_1_1-3540	DCX_HUMANNeuronal migration protein doublecortin OS=Homo sapiens OX=9606 GN=DCX PE=1 SV=4	3539	20	0	67.96	39	P:GO:0001764; P:GO:0006974; P:GO:0007026; P:GO:0009615; P:GO:0016197; P:GO:0018105; P:GO:0021510; P:GO:0021766; P:GO:0021819; P:GO:0021860; P:GO:0021952; P:GO:0035082; P:GO:0035556; P:GO:0040001; P:GO:0042461; P:GO:0045807; P:GO:0048672; P:GO:0048675; P:GO:0048813; P:GO:0051602; P:GO:0060041; P:GO:1900181; F:GO:0005524; F:GO:0008017; F:GO:0019901; F:GO:0106310; F:GO:0106311; C:GO:0005813; C:GO:00…	P:neuron migration; P:cellular response to DNA damage stimulus; P:negative regulation of microtubule depolymerization; P:response to virus; P:endosomal transport; P:peptidyl-serine phosphorylation; P:spinal cord development; P:hippocampus development; P:layer formation in cerebral cortex; P:pyramidal neuron development; P:central nervous system projection neuron axonogenesis; P:axoneme assembly; …	EC:2.7.1; EC:2.7.11; EC:2.7.11.1; EC:2.7; EC:2	Transferring phosphorus-containing groups; Transferring phosphorus-containing groups; Non-specific serine/threonine protein kinase; Transferring phosphorus-containing groups; Transferases	IPR003533 (PFAM); IPR036572 (G3DSA:3.10.20.GENE3D); IPR036572 (G3DSA:3.10.20.GENE3D); mobidb-lite (MOBIDB_LITE); mobidb-lite (MOBIDB_LITE); mobidb-lite (MOBIDB_LITE); mobidb-lite (MOBIDB_LITE); IPR040163 (PANTHER); PTHR23005:SF4 (PANTHER); IPR003533 (PROSITE_PROFILES); IPR003533 (PROSITE_PROFILES); cd16112 (CDD); cd17069 (CDD); IPR036572 (SUPERFAMILY); IPR036572 (SUPERFAMILY)	P:GO:0035556	P:intracellular signal transduction
Cluster-10338.0	NA	Cluster-10338.0_TRINITY_DN189803_c0_g1_i2_1_1-802	NA	801	NA	NA	NA	NA					mobidb-lite (MOBIDB_LITE); mobidb-lite (MOBIDB_LITE)	no GO terms	no GO terms
Cluster-10339.1	ENSNMLT00000000882.1	Cluster-10339.1_TRINITY_DN3063_c0_g1_i19_1_1-1596	TREA_HUMANTrehalase OS=Homo sapiens OX=9606 GN=TREH PE=1 SV=2	1595	20	1.06e-138	58.09	6	P:GO:0005993; P:GO:0097150; F:GO:0004555; C:GO:0005737; C:GO:0005903; C:GO:0046658	P:trehalose catabolic process; P:neuronal stem cell population maintenance; F:alpha,alpha-trehalase activity; C:cytoplasm; C:brush border; C:anchored component of plasma membrane	EC:3.2; EC:3; EC:3.2.1.28; EC:3.2.1	Glycosylases; Hydrolases; Alpha,alpha-trehalase; Glycosylases	IPR001661 (PRINTS); IPR012341 (G3DSA:1.50.10.GENE3D); IPR001661 (PFAM); PTHR23403:SF1 (PANTHER); IPR001661 (PANTHER); IPR018232 (PROSITE_PATTERNS); IPR008928 (SUPERFAMILY)	P:GO:0005975; P:GO:0005991; F:GO:0004555	P:carbohydrate metabolic process; P:trehalose metabolic process; F:alpha,alpha-trehalase activity
Cluster-10339.2	ENSNMLT00000001013.1	Cluster-10339.2_TRINITY_DN3063_c0_g1_i20_1_1-7167	DDX6_MOUSEProbable ATP-dependent RNA helicase DDX6 OS=Mus musculus OX=10090 GN=Ddx6 PE=1 SV=1	7166	20	0	87.55	42	P:GO:0000290; P:GO:0006397; P:GO:0007279; P:GO:0008340; P:GO:0019074; P:GO:0019827; P:GO:0033962; P:GO:0034063; P:GO:0043066; P:GO:0043928; P:GO:0045665; P:GO:0046959; P:GO:0048477; P:GO:0048515; P:GO:0050688; P:GO:0051028; P:GO:1905618; P:GO:2000766; F:GO:0003724; F:GO:0003729; F:GO:0005524; F:GO:0019904; C:GO:0000792; C:GO:0000932; C:GO:0001520; C:GO:0005654; C:GO:0005730; C:GO:0005739; C:GO:00…	P:deadenylation-dependent decapping of nuclear-transcribed mRNA; P:mRNA processing; P:pole cell formation; P:determination of adult lifespan; P:viral RNA genome packaging; P:stem cell population maintenance; P:P-body assembly; P:stress granule assembly; P:negative regulation of apoptotic process; P:exonucleolytic catabolism of deadenylated mRNA; P:negative regulation of neuron differentiation; P:…	EC:3.6.1; EC:3.6.4.13; EC:3.6; EC:3; EC:3.6.1.15	Acting on acid anhydrides; RNA helicase; Acting on acid anhydrides; Hydrolases; Nucleoside-triphosphate phosphatase	G3DSA:3.40.50.300 (GENE3D); IPR001650 (PFAM); IPR011545 (PFAM); G3DSA:3.40.50.300 (GENE3D); mobidb-lite (MOBIDB_LITE); mobidb-lite (MOBIDB_LITE); mobidb-lite (MOBIDB_LITE); PTHR47960:SF8 (PANTHER); PTHR47960 (PANTHER); IPR000629 (PROSITE_PATTERNS); IPR014014 (PROSITE_PROFILES); IPR014001 (PROSITE_PROFILES); IPR001650 (PROSITE_PROFILES); cd18787 (CDD); cd17940 (CDD); IPR027417 (SUPERFAMILY)	F:GO:0003676; F:GO:0004386; F:GO:0005524	F:nucleic acid binding; F:helicase activity; F:ATP binding
Cluster-1034.0	NA	Cluster-1034.0_TRINITY_DN18310_c4_g2_i1_1_1-322	NA	321	NA	NA	NA	NA					mobidb-lite (MOBIDB_LITE)	no GO terms	no GO terms
Cluster-10340.0	ENSNMLT00000026747.1	Cluster-10340.0_TRINITY_DN9059_c1_g1_i8_1_1-3221	ZNRD2_HUMANProtein ZNRD2 OS=Homo sapiens OX=9606 GN=ZNRD2 PE=1 SV=1	3220	10	2.93e-51	67.99	9	P:GO:0000278; P:GO:0030010; P:GO:0030335; P:GO:0030512; P:GO:0060392; F:GO:0001222; F:GO:0042802; C:GO:0005737; C:GO:0030027	P:mitotic cell cycle; P:establishment of cell polarity; P:positive regulation of cell migration; P:negative regulation of transforming growth factor beta receptor signaling pathway; P:negative regulation of SMAD protein signal transduction; F:transcription corepressor binding; F:identical protein binding; C:cytoplasm; C:lamellipodium			IPR009563 (PFAM); mobidb-lite (MOBIDB_LITE); mobidb-lite (MOBIDB_LITE); mobidb-lite (MOBIDB_LITE); PTHR16537 (PANTHER)	no GO terms	no GO terms
Cluster-10341.0	NA	Cluster-10341.0_CL30770Contig1_1_1-521	NA	520	NA	NA	NA	NA					mobidb-lite (MOBIDB_LITE)	no GO terms	no GO terms
Cluster-10342.0	NA	Cluster-10342.0_TRINITY_DN78593_c0_g1_i1_1_1-1152	NA	1151	NA	NA	NA	NA					Coil (COILS); Coil (COILS); Coil (COILS); Coil (COILS); mobidb-lite (MOBIDB_LITE)	no GO terms	no GO terms
Cluster-10343.0	ENSNMLT00000005516.1	Cluster-10343.0_TRINITY_DN25160_c0_g1_i1_1_1-1790	SBSPO_HUMANSomatomedin-B and thrombospondin type-1 domain-containing protein OS=Homo sapiens OX=9606 GN=SBSPON PE=1 SV=2	1789	8	1.56e-31	51.09	24	P:GO:0001525; P:GO:0007155; P:GO:0008150; P:GO:0010954; P:GO:0030154; P:GO:0031532; P:GO:0032092; P:GO:1902430; P:GO:1902993; F:GO:0003674; F:GO:0005201; F:GO:0005515; F:GO:0046872; F:GO:0050693; C:GO:0005576; C:GO:0005615; C:GO:0005788; C:GO:0005886; C:GO:0016020; C:GO:0016021; C:GO:0031012; C:GO:0042995; C:GO:0062023; C:GO:0098846	P:angiogenesis; P:cell adhesion; P:biological_process; P:positive regulation of protein processing; P:cell differentiation; P:actin cytoskeleton reorganization; P:positive regulation of protein binding; P:negative regulation of amyloid-beta formation; P:positive regulation of amyloid precursor protein catabolic process; F:molecular_function; F:extracellular matrix structural constituent; F:protei…			IPR036383 (G3DSA:2.20.100.GENE3D); IPR044004 (PFAM); IPR001212 (PFAM); IPR039942 (PANTHER); PTHR20920:SF6 (PANTHER); IPR001212 (PROSITE_PATTERNS); IPR000884 (PROSITE_PROFILES); IPR001212 (PROSITE_PROFILES); IPR036383 (SUPERFAMILY)	no GO terms	no GO terms
Cluster-10344.0	ENSNMLT00000028426.1	Cluster-10344.0_CL21109Contig1_1_1-326	NA	325	NA	NA	NA	NA					no IPS match	no IPS match	no IPS match
Cluster-10345.0	ENSNMLT00000036968.1	Cluster-10345.0_TRINITY_DN32752_c0_g1_i7_1_1-589	NA	588	NA	NA	NA	NA					no IPS match	no IPS match	no IPS match
Cluster-10346.0	NA	Cluster-10346.0_TRINITY_DN90852_c0_g2_i1_1_1-2041	NA	2040	NA	NA	NA	NA					no IPS match	no IPS match	no IPS match
Cluster-10347.0	NA	Cluster-10347.0_CL28171Contig1_1_1-1155	NA	1154	NA	NA	NA	NA					no IPS match	no IPS match	no IPS match
Cluster-10348.0	ENSNMLT00000023402.1	Cluster-10348.0_SCL4654Contig1_1_1-3180	CERS2_BOVINCeramide synthase 2 OS=Bos taurus OX=9913 GN=CERS2 PE=2 SV=1	3179	20	1.81e-141	62.29	15	P:GO:0002238; P:GO:0042759; P:GO:0042761; P:GO:0046513; P:GO:0048681; P:GO:0070268; P:GO:1900148; P:GO:1905045; F:GO:0003677; F:GO:0005515; F:GO:0050291; C:GO:0005789; C:GO:0005794; C:GO:0005886; C:GO:0016021	P:response to molecule of fungal origin; P:long-chain fatty acid biosynthetic process; P:very long-chain fatty acid biosynthetic process; P:ceramide biosynthetic process; P:negative regulation of axon regeneration; P:cornification; P:negative regulation of Schwann cell migration; P:negative regulation of Schwann cell proliferation involved in axon regeneration; F:DNA binding; F:protein binding; F…	EC:2.3; EC:2; EC:2.3.1; EC:2.3.1.24	Acyltransferases; Transferases; Acyltransferases; Sphingosine N-acyltransferase	G3DSA:1.10.10.60 (GENE3D); IPR016439 (PIRSF); IPR006634 (PFAM); IPR001356 (PFAM); mobidb-lite (MOBIDB_LITE); mobidb-lite (MOBIDB_LITE); PTHR12560:SF7 (PANTHER); IPR016439 (PANTHER); IPR001356 (PROSITE_PROFILES); IPR006634 (PROSITE_PROFILES); IPR001356 (CDD); IPR009057 (SUPERFAMILY)	F:GO:0003677; C:GO:0016021	F:DNA binding; C:integral component of membrane
Cluster-10349.0	ENSNMLT00000042159.1	Cluster-10349.0_CL26308Contig1_1_1-3323	YI31B_YEASTTransposon Ty3-I Gag-Pol polyprotein OS=Saccharomyces cerevisiae (strain ATCC 204508 / S288c) OX=559292 GN=TY3B-I PE=1 SV=2	3322	20	6.83e-114	53.88	6	P:GO:0006259; F:GO:0004518; F:GO:0016779; F:GO:0097159; F:GO:1901363; C:GO:0005634	P:DNA metabolic process; F:nuclease activity; F:nucleotidyltransferase activity; F:organic cyclic compound binding; F:heterocyclic compound binding; C:nucleus	EC:3.1; EC:2.7; EC:2; EC:3; EC:2.7.7	Acting on ester bonds; Transferring phosphorus-containing groups; Transferases; Hydrolases; Transferring phosphorus-containing groups	IPR036397 (G3DSA:3.30.420.GENE3D); IPR000477 (PFAM); G3DSA:1.10.340.70 (GENE3D); IPR043128 (G3DSA:3.30.70.GENE3D); G3DSA:3.10.10.10 (GENE3D); IPR043128 (G3DSA:3.30.70.GENE3D); IPR041577 (PFAM); G3DSA:3.10.20.370 (GENE3D); IPR001584 (PFAM); IPR041588 (PFAM); mobidb-lite (MOBIDB_LITE); mobidb-lite (MOBIDB_LITE); mobidb-lite (MOBIDB_LITE); mobidb-lite (MOBIDB_LITE); PTHR24559 (PANTHER); PTHR24559:SF…	P:GO:0015074; F:GO:0003676	P:DNA integration; F:nucleic acid binding
Cluster-1035.0	NA	Cluster-1035.0_TRINITY_DN80983_c0_g2_i1_1_1-312	NA	311	NA	NA	NA	NA					mobidb-lite (MOBIDB_LITE)	no GO terms	no GO terms
Cluster-10350.0	ENSNMLT00000029865.1	Cluster-10350.0_SCL2715Contig1_1_1-2248	AK1BA_HUMANAldo-keto reductase family 1 member B10 OS=Homo sapiens OX=9606 GN=AKR1B10 PE=1 SV=2	2247	20	9.96e-168	77.46	55	P:GO:0001894; P:GO:0002070; P:GO:0003091; P:GO:0006061; P:GO:0006700; P:GO:0006703; P:GO:0008206; P:GO:0009414; P:GO:0016488; P:GO:0018931; P:GO:0022900; P:GO:0031098; P:GO:0035809; P:GO:0042415; P:GO:0042572; P:GO:0043066; P:GO:0044597; P:GO:0044598; P:GO:0046370; P:GO:0046427; P:GO:0048661; P:GO:0060135; P:GO:0070301; P:GO:0071475; P:GO:0072061; P:GO:0072205; P:GO:0097066; P:GO:0097238; P:GO:01…	P:tissue homeostasis; P:epithelial cell maturation; P:renal water homeostasis; P:sorbitol biosynthetic process; P:C21-steroid hormone biosynthetic process; P:estrogen biosynthetic process; P:bile acid metabolic process; P:response to water deprivation; P:farnesol catabolic process; P:naphthalene metabolic process; P:electron transport chain; P:stress-activated protein kinase signaling cascade; P:…	EC:1.1.1.21; EC:1.1.1.54; EC:1.1.1.64; EC:1.1.1.216; EC:1.1.1.300; EC:1.1.1; EC:1.1.1.2; EC:1.2.1; EC:1.2; EC:1.1; EC:1.2.1.36; EC:1.3; EC:1.2.99.8; EC:1; EC:1.1.1.112; EC:1.3.99.6; EC:1.1.1.62	Aldose reductase; Allyl-alcohol dehydrogenase; Testosterone 17-beta-dehydrogenase (NADP(+)); Farnesol dehydrogenase; NADP-retinol dehydrogenase; Acting on the CH-OH group of donors; Alcohol dehydrogenase (NADP(+)); Acting on the aldehyde or oxo group of donors; Acting on the aldehyde or oxo group of donors; Acting on the CH-OH group of donors; Retinal dehydrogenase; Acting on the CH-CH group of d…	IPR020471 (PRINTS); IPR020471 (PIRSF); IPR023210 (PFAM); IPR036812 (G3DSA:3.20.20.GENE3D); PTHR11732 (PANTHER); PTHR11732:SF294 (PANTHER); IPR018170 (PROSITE_PATTERNS); IPR018170 (PROSITE_PATTERNS); IPR018170 (PROSITE_PATTERNS); cd19107 (CDD); IPR036812 (SUPERFAMILY)	F:GO:0016491; F:GO:0047834	F:oxidoreductase activity; F:D-threo-aldose 1-dehydrogenase activity
Cluster-10351.0	ENSNMLT00000046153.1	Cluster-10351.0_CL34974Contig1_1_1-3207	STEA3_HUMANMetalloreductase STEAP3 OS=Homo sapiens OX=9606 GN=STEAP3 PE=1 SV=2	3206	12	1.98e-116	65.61	29	P:GO:0006893; P:GO:0006897; P:GO:0009306; P:GO:0009725; P:GO:0015677; P:GO:0033572; P:GO:0045055; P:GO:0045444; P:GO:0070207; P:GO:0098706; P:GO:1902167; P:GO:1990182; F:GO:0000293; F:GO:0005215; F:GO:0008823; F:GO:0009055; F:GO:0020037; F:GO:0042802; F:GO:0052851; F:GO:0071949; C:GO:0005654; C:GO:0005769; C:GO:0005771; C:GO:0005829; C:GO:0005887; C:GO:0005911; C:GO:0010008; C:GO:0030140; C:GO:00…	P:Golgi to plasma membrane transport; P:endocytosis; P:protein secretion; P:response to hormone; P:copper ion import; P:transferrin transport; P:regulated exocytosis; P:fat cell differentiation; P:protein homotrimerization; P:iron ion import across cell outer membrane; P:positive regulation of intrinsic apoptotic signaling pathway in response to DNA damage by p53 class mediator; P:exosomal secret…	EC:1.16; EC:1; EC:1.16.1; EC:1.16.1.7; EC:7; EC:1.16.1.9	Oxidizing metal ions; Oxidoreductases; Oxidizing metal ions; Ferric-chelate reductase (NADH); Translocases; Ferric-chelate reductase (NADPH)	IPR013130 (PFAM); IPR028939 (PFAM); G3DSA:3.40.50.720 (GENE3D); PTHR14239:SF8 (PANTHER); PTHR14239 (PANTHER); IPR036291 (SUPERFAMILY)	no GO terms	no GO terms
Cluster-10352.0	ENSNMLT00000032852.1	Cluster-10352.0_TRINITY_DN21_c2_g1_i4_1_1-1745	ANKY2_CHICKAnkyrin repeat and MYND domain-containing protein 2 OS=Gallus gallus OX=9031 GN=ANKMY2 PE=2 SV=1	1744	20	0	57.14	37	P:GO:0006259; P:GO:0006950; P:GO:0007610; P:GO:0009628; P:GO:0010033; P:GO:0015031; P:GO:0018345; P:GO:0019219; P:GO:0019953; P:GO:0022607; P:GO:0031324; P:GO:0033043; P:GO:0034968; P:GO:0048468; P:GO:0061065; P:GO:0065008; P:GO:0072657; P:GO:0097499; P:GO:0120036; P:GO:1901700; P:GO:1902533; P:GO:1990126; P:GO:1990778; P:GO:2000112; F:GO:0016409; F:GO:0018024; F:GO:0019707; F:GO:0019899; F:GO:00…	P:DNA metabolic process; P:response to stress; P:behavior; P:response to abiotic stimulus; P:response to organic substance; P:protein transport; P:protein palmitoylation; P:regulation of nucleobase-containing compound metabolic process; P:sexual reproduction; P:cellular component assembly; P:negative regulation of cellular metabolic process; P:regulation of organelle organization; P:histone lysin…	EC:2.1; EC:2.3; EC:2.1.1.43; EC:2; EC:2.1.1; EC:2.3.1	Transferring one-carbon groups; Acyltransferases; Transferring one-carbon groups; Transferases; Transferring one-carbon groups; Acyltransferases	Coil (COILS); IPR036770 (G3DSA:1.25.40.GENE3D); G3DSA:3.30.60.180 (GENE3D); PF13857 (PFAM); IPR002893 (PFAM); mobidb-lite (MOBIDB_LITE); mobidb-lite (MOBIDB_LITE); mobidb-lite (MOBIDB_LITE); PTHR24150:SF8 (PANTHER); PTHR24150 (PANTHER); IPR002893 (PROSITE_PATTERNS); IPR002110 (PROSITE_PROFILES); IPR002110 (PROSITE_PROFILES); IPR002893 (PROSITE_PROFILES); IPR020683 (PROSITE_PROFILES); SSF144232 (S…	F:GO:0005515	F:protein binding
Cluster-10353.0	ENSNMLT00000029952.1	Cluster-10353.0_TRINITY_DN70_c0_g4_i1_1_1-2010	VSTM4_MOUSEV-set and transmembrane domain-containing protein 4 OS=Mus musculus OX=10090 GN=Vstm4 PE=1 SV=1	2009	2	1.14e-41	57.49	2	F:GO:0005515; C:GO:0016020	F:protein binding; C:membrane			IPR013783 (G3DSA:2.60.40.GENE3D); mobidb-lite (MOBIDB_LITE); mobidb-lite (MOBIDB_LITE); mobidb-lite (MOBIDB_LITE); PTHR12207 (PANTHER); PTHR12207:SF8 (PANTHER); IPR007110 (PROSITE_PROFILES); IPR036179 (SUPERFAMILY)	no GO terms	no GO terms
Cluster-10354.0	ENSNMLT00000000579.1	Cluster-10354.0_TRINITY_DN35678_c0_g1_i1_1_1-1732	S399B_XENLAZinc transporter ZIP9-B OS=Xenopus laevis OX=8355 GN=slc39a9-b PE=2 SV=1	1731	10	2.9e-47	63.64	5	P:GO:0030001; P:GO:0055085; F:GO:0005515; F:GO:0046873; C:GO:0016020	P:metal ion transport; P:transmembrane transport; F:protein binding; F:metal ion transmembrane transporter activity; C:membrane			Coil (COILS); IPR003689 (PFAM); PTHR16133:SF4 (PANTHER); PTHR16133 (PANTHER)	P:GO:0030001; P:GO:0055085; F:GO:0046873; C:GO:0016020	P:metal ion transport; P:transmembrane transport; F:metal ion transmembrane transporter activity; C:membrane
Cluster-10355.0	ENSNMLT00000035206.1	Cluster-10355.0_CL14238Contig1_1_1-2105	NA	2104	NA	NA	NA	NA					no IPS match	no IPS match	no IPS match
Cluster-10356.0	NA	Cluster-10356.0_TRINITY_DN32710_c8_g1_i1_1_1-312	NA	311	NA	NA	NA	NA					mobidb-lite (MOBIDB_LITE); mobidb-lite (MOBIDB_LITE)	no GO terms	no GO terms
Cluster-10357.0	ENSNMLT00000021092.1	Cluster-10357.0_TRINITY_DN160713_c0_g1_i1_1_1-469	ABCA4_MOUSERetinal-specific phospholipid-transporting ATPase ABCA4 OS=Mus musculus OX=10090 GN=Abca4 PE=2 SV=1	468	20	1.24e-51	71.14	113	P:GO:0001523; P:GO:0002790; P:GO:0006357; P:GO:0006497; P:GO:0006638; P:GO:0006649; P:GO:0007040; P:GO:0007189; P:GO:0007584; P:GO:0007601; P:GO:0007603; P:GO:0007613; P:GO:0007626; P:GO:0008542; P:GO:0010745; P:GO:0010875; P:GO:0010887; P:GO:0016197; P:GO:0018149; P:GO:0023061; P:GO:0030216; P:GO:0031288; P:GO:0032289; P:GO:0032489; P:GO:0032611; P:GO:0032805; P:GO:0034504; P:GO:0034616; P:GO:00…	P:retinoid metabolic process; P:peptide secretion; P:regulation of transcription by RNA polymerase II; P:protein lipidation; P:neutral lipid metabolic process; P:phospholipid transfer to membrane; P:lysosome organization; P:adenylate cyclase-activating G protein-coupled receptor signaling pathway; P:response to nutrient; P:visual perception; P:phototransduction, visible light; P:memory; P:locomot…	EC:3.6.1; EC:3.6; EC:7.6.2.1; EC:3; EC:7; EC:7.2.2; EC:3.6.1.15	Acting on acid anhydrides; Acting on acid anhydrides; P-type phospholipid transporter; Hydrolases; Translocases; Catalysing the translocation of inorganic cations; Nucleoside-triphosphate phosphatase	G3DSA:3.40.50.300 (GENE3D); IPR003439 (PFAM); PTHR19229:SF190 (PANTHER); IPR026082 (PANTHER); IPR027417 (SUPERFAMILY)	P:GO:0055085; F:GO:0005524; F:GO:0042626; C:GO:0016021	P:transmembrane transport; F:ATP binding; F:ATPase-coupled transmembrane transporter activity; C:integral component of membrane
Cluster-10358.0	ENSNMLT00000005199.1	Cluster-10358.0_TRINITY_DN1823_c0_g1_i5_1_1-2658	CD22_HUMANB-cell receptor CD22 OS=Homo sapiens OX=9606 GN=CD22 PE=1 SV=2	2657	20	2.98e-23	41.62	20	P:GO:0002698; P:GO:0007155; P:GO:0007507; P:GO:0009968; P:GO:0016192; P:GO:0030239; P:GO:0044237; P:GO:0044419; P:GO:0048522; P:GO:0050776; P:GO:0051049; F:GO:0005102; F:GO:0008092; F:GO:0016301; F:GO:0019899; F:GO:0043167; C:GO:0005886; C:GO:0012505; C:GO:0030017; C:GO:0031410	P:negative regulation of immune effector process; P:cell adhesion; P:heart development; P:negative regulation of signal transduction; P:vesicle-mediated transport; P:myofibril assembly; P:cellular metabolic process; P:biological process involved in interspecies interaction between organisms; P:positive regulation of cellular process; P:regulation of immune response; P:regulation of transport; F:s…	EC:2.7; EC:2	Transferring phosphorus-containing groups; Transferases	IPR013783 (G3DSA:2.60.40.GENE3D); IPR013783 (G3DSA:2.60.40.GENE3D); IPR013151 (PFAM); IPR007110 (PFAM); IPR013783 (G3DSA:2.60.40.GENE3D); IPR013783 (G3DSA:2.60.40.GENE3D); PTHR46013:SF5 (PANTHER); PTHR46013:SF5 (PANTHER); PTHR46013 (PANTHER); PTHR46013 (PANTHER); IPR007110 (PROSITE_PROFILES); IPR007110 (PROSITE_PROFILES); IPR007110 (PROSITE_PROFILES); IPR036179 (SUPERFAMILY); IPR036179 (SUPERFAMI…	no GO terms	no GO terms
Cluster-10359.0	ENSNMLT00000041588.1	Cluster-10359.0_TRINITY_DN25296_c0_g2_i1_1_1-1124	NA	1123	NA	NA	NA	NA					no IPS match	no IPS match	no IPS match
Cluster-1036.0	ENSNMLT00000000925.1	Cluster-1036.0_TRINITY_DN70177_c0_g1_i2_1_1-429	NA	428	NA	NA	NA	NA					mobidb-lite (MOBIDB_LITE); mobidb-lite (MOBIDB_LITE)	no GO terms	no GO terms
Cluster-10360.0	NA	Cluster-10360.0_TRINITY_DN1518_c5_g1_i17_1_1-3142	NA	3141	NA	NA	NA	NA					no IPS match	no IPS match	no IPS match
Cluster-10361.0	ENSNMLT00000013166.1	Cluster-10361.0_CL13342Contig1_1_1-897	NA	896	NA	NA	NA	NA					mobidb-lite (MOBIDB_LITE); mobidb-lite (MOBIDB_LITE)	no GO terms	no GO terms
Cluster-10362.1	ENSNMLT00000041876.1	Cluster-10362.1_TRINITY_DN903_c0_g1_i9_1_1-1137	CXCL6_BOVINC-X-C motif chemokine 6 OS=Bos taurus OX=9913 GN=CXCL6 PE=1 SV=2	1136	10	3.64e-07	57.94	11	P:GO:0006952; P:GO:0007186; P:GO:0007267; P:GO:0008284; P:GO:0030593; P:GO:0042119; P:GO:0061844; P:GO:0071222; F:GO:0008009; F:GO:0042802; C:GO:0005576	P:defense response; P:G protein-coupled receptor signaling pathway; P:cell-cell signaling; P:positive regulation of cell population proliferation; P:neutrophil chemotaxis; P:neutrophil activation; P:antimicrobial humoral immune response mediated by antimicrobial peptide; P:cellular response to lipopolysaccharide; F:chemokine activity; F:identical protein binding; C:extracellular region			IPR001089 (PRINTS); PR00436 (PRINTS); G3DSA:2.40.50.40 (GENE3D); G3DSA:2.40.50.40 (GENE3D); IPR001811 (PFAM); IPR001089 (PANTHER); IPR036048 (SUPERFAMILY); IPR036048 (SUPERFAMILY)	P:GO:0006955; F:GO:0008009; C:GO:0005576	P:immune response; F:chemokine activity; C:extracellular region
Cluster-10363.0	NA	Cluster-10363.0_SCL3518Contig1_1_1-1128	NA	1127	NA	NA	NA	NA					mobidb-lite (MOBIDB_LITE); mobidb-lite (MOBIDB_LITE)	no GO terms	no GO terms
Cluster-10364.0	NA	Cluster-10364.0_TRINITY_DN24748_c1_g1_i2_1_1-517	NA	516	NA	NA	NA	NA					no IPS match	no IPS match	no IPS match
Cluster-10365.0	NA	Cluster-10365.0_TRINITY_DN30435_c2_g2_i2_1_1-3519	NA	3518	NA	NA	NA	NA					mobidb-lite (MOBIDB_LITE)	no GO terms	no GO terms
Cluster-10366.0	ENSNMLT00000006971.1	Cluster-10366.0_TRINITY_DN239208_c0_g1_i1_1_1-2243	ADIPO_MOUSEAdiponectin OS=Mus musculus OX=10090 GN=Adipoq PE=1 SV=2	2242	20	1.19e-28	47.55	31	P:GO:0001817; P:GO:0007423; P:GO:0009605; P:GO:0009653; P:GO:0010605; P:GO:0010906; P:GO:0016043; P:GO:0019217; P:GO:0030336; P:GO:0031327; P:GO:0043408; P:GO:0044070; P:GO:0045596; P:GO:0051051; P:GO:0051172; P:GO:0051240; P:GO:0051241; P:GO:0062013; P:GO:0065008; P:GO:0071417; P:GO:0071902; P:GO:1901701; P:GO:1902532; P:GO:1902533; P:GO:2000112; F:GO:0005102; F:GO:0042802; F:GO:0043167; C:GO:00…	P:regulation of cytokine production; P:sensory organ development; P:response to external stimulus; P:anatomical structure morphogenesis; P:negative regulation of macromolecule metabolic process; P:regulation of glucose metabolic process; P:cellular component organization; P:regulation of fatty acid metabolic process; P:negative regulation of cell migration; P:negative regulation of cellular biosy…			IPR001073 (PRINTS); IPR001073 (PFAM); IPR008983 (G3DSA:2.60.120.GENE3D); IPR008160 (PFAM); mobidb-lite (MOBIDB_LITE); mobidb-lite (MOBIDB_LITE); PTHR24023:SF1002 (PANTHER); PTHR24023 (PANTHER); IPR001073 (PROSITE_PROFILES); IPR008983 (SUPERFAMILY)	F:GO:0005515	F:protein binding
Cluster-10367.0	ENSNMLT00000007345.1	Cluster-10367.0_TRINITY_DN23890_c0_g2_i1_1_1-928	RBPJL_MOUSERecombining binding protein suppressor of hairless-like protein OS=Mus musculus OX=10090 GN=Rbpjl PE=1 SV=1	927	12	2.14e-138	71.63	83	P:GO:0000122; P:GO:0001525; P:GO:0001756; P:GO:0001947; P:GO:0001974; P:GO:0002437; P:GO:0003139; P:GO:0003151; P:GO:0003160; P:GO:0003176; P:GO:0003177; P:GO:0003198; P:GO:0003214; P:GO:0003222; P:GO:0003256; P:GO:0006367; P:GO:0006959; P:GO:0007221; P:GO:0007451; P:GO:0007480; P:GO:0007616; P:GO:0008285; P:GO:0008356; P:GO:0008586; P:GO:0009912; P:GO:0009957; P:GO:0010628; P:GO:0010977; P:GO:00…	P:negative regulation of transcription by RNA polymerase II; P:angiogenesis; P:somitogenesis; P:heart looping; P:blood vessel remodeling; P:inflammatory response to antigenic stimulus; P:secondary heart field specification; P:outflow tract morphogenesis; P:endocardium morphogenesis; P:aortic valve development; P:pulmonary valve development; P:epithelial to mesenchymal transition involved in endoc…			IPR013783 (G3DSA:2.60.40.GENE3D); IPR015350 (PFAM); IPR015351 (PFAM); G3DSA:2.80.10.50 (GENE3D); IPR040159 (PANTHER); PTHR10665:SF2 (PANTHER); IPR036358 (SUPERFAMILY); IPR008967 (SUPERFAMILY); IPR014756 (SUPERFAMILY)	P:GO:0006355; P:GO:0006357; F:GO:0000978; F:GO:0001228; F:GO:0003677; F:GO:0003700; C:GO:0005634	P:regulation of transcription, DNA-templated; P:regulation of transcription by RNA polymerase II; F:RNA polymerase II cis-regulatory region sequence-specific DNA binding; F:DNA-binding transcription activator activity, RNA polymerase II-specific; F:DNA binding; F:DNA-binding transcription factor activity; C:nucleus
Cluster-10368.0	NA	Cluster-10368.0_TRINITY_DN41487_c0_g1_i1_1_1-487	NA	486	NA	NA	NA	NA					no IPS match	no IPS match	no IPS match
Cluster-10369.0	NA	Cluster-10369.0_TRINITY_DN38726_c0_g1_i1_1_1-634	NA	633	NA	NA	NA	NA					no IPS match	no IPS match	no IPS match
Cluster-1037.0	ENSNMLT00000026104.1	Cluster-1037.0_TRINITY_DN139614_c0_g1_i1_1_1-300	NA	299	NA	NA	NA	NA					no IPS match	no IPS match	no IPS match
Cluster-10370.0	ENSNMLT00000038071.1	Cluster-10370.0_TRINITY_DN9395_c0_g1_i2_1_1-2624	ARFG2_RATADP-ribosylation factor GTPase-activating protein 2 OS=Rattus norvegicus OX=10116 GN=Arfgap2 PE=1 SV=1	2623	20	3.84e-113	70.41	15	P:GO:0006886; P:GO:0006888; P:GO:0006890; P:GO:0009306; P:GO:0009555; P:GO:0009737; P:GO:0009793; P:GO:0048205; P:GO:0065007; F:GO:0005096; F:GO:0005515; C:GO:0000139; C:GO:0005634; C:GO:0005829; C:GO:0005886	P:intracellular protein transport; P:endoplasmic reticulum to Golgi vesicle-mediated transport; P:retrograde vesicle-mediated transport, Golgi to endoplasmic reticulum; P:protein secretion; P:pollen development; P:response to abscisic acid; P:embryo development ending in seed dormancy; P:COPI coating of Golgi vesicle; P:biological regulation; F:GTPase activator activity; F:protein binding; C:Golg…			Coil (COILS); IPR001164 (PRINTS); IPR001164 (PFAM); IPR038508 (G3DSA:3.30.40.GENE3D); mobidb-lite (MOBIDB_LITE); mobidb-lite (MOBIDB_LITE); mobidb-lite (MOBIDB_LITE); PTHR45686 (PANTHER); PTHR45686:SF1 (PANTHER); IPR001164 (PROSITE_PROFILES); cd09028 (CDD); IPR037278 (SUPERFAMILY)	F:GO:0005096	F:GTPase activator activity
Cluster-10371.0	ENSNMLT00000046654.1	Cluster-10371.0_TRINITY_DN1516_c0_g4_i1_1_1-2076	ACHB4_CHICKNeuronal acetylcholine receptor subunit beta-4 (Fragment) OS=Gallus gallus OX=9031 GN=CHRNB4 PE=1 SV=1	2075	20	0	70.76	58	P:GO:0001661; P:GO:0001666; P:GO:0006816; P:GO:0006940; P:GO:0007171; P:GO:0007507; P:GO:0007601; P:GO:0007605; P:GO:0007613; P:GO:0007626; P:GO:0008542; P:GO:0010035; P:GO:0014056; P:GO:0019233; P:GO:0021562; P:GO:0021631; P:GO:0021771; P:GO:0021952; P:GO:0030890; P:GO:0032226; P:GO:0033603; P:GO:0034220; P:GO:0035095; P:GO:0035176; P:GO:0042053; P:GO:0042220; P:GO:0042320; P:GO:0042493; P:GO:00…	P:conditioned taste aversion; P:response to hypoxia; P:calcium ion transport; P:regulation of smooth muscle contraction; P:activation of transmembrane receptor protein tyrosine kinase activity; P:heart development; P:visual perception; P:sensory perception of sound; P:memory; P:locomotory behavior; P:visual learning; P:response to inorganic substance; P:regulation of acetylcholine secretion, neur…	EC:7	Translocases	IPR006201 (PRINTS); IPR002394 (PRINTS); IPR006029 (PFAM); G3DSA:1.20.58.390 (GENE3D); IPR036734 (G3DSA:2.70.170.GENE3D); G3DSA:1.20.58.390 (GENE3D); IPR006202 (PFAM); IPR006201 (TIGRFAM); IPR006201 (PANTHER); PTHR18945:SF385 (PANTHER); IPR018000 (PROSITE_PATTERNS); cd19064 (CDD); IPR036734 (SUPERFAMILY); IPR036719 (SUPERFAMILY)	P:GO:0006811; P:GO:0034220; F:GO:0004888; F:GO:0005216; F:GO:0005230; F:GO:0022848; C:GO:0016021; C:GO:0045211	P:ion transport; P:ion transmembrane transport; F:transmembrane signaling receptor activity; F:ion channel activity; F:extracellular ligand-gated ion channel activity; F:acetylcholine-gated cation-selective channel activity; C:integral component of membrane; C:postsynaptic membrane
Cluster-10372.0	NA	Cluster-10372.0_TRINITY_DN304061_c0_g1_i1_1_1-378	NA	377	NA	NA	NA	NA					no IPS match	no IPS match	no IPS match
Cluster-10373.0	NA	Cluster-10373.0_SCL2319Contig1_1_1-1489	NA	1488	NA	NA	NA	NA					no IPS match	no IPS match	no IPS match
Cluster-10374.0	ENSNMLT00000044667.1	Cluster-10374.0_TRINITY_DN5095_c0_g2_i6_1_1-3959	FXR1_MOUSEFragile X mental retardation syndrome-related protein 1 OS=Mus musculus OX=10090 GN=Fxr1 PE=1 SV=2	3958	18	0	76.03	152	P:GO:0000381; P:GO:0001541; P:GO:0002052; P:GO:0002091; P:GO:0002092; P:GO:0007215; P:GO:0007279; P:GO:0007288; P:GO:0007294; P:GO:0007310; P:GO:0007411; P:GO:0007413; P:GO:0007614; P:GO:0007616; P:GO:0007625; P:GO:0008049; P:GO:0008089; P:GO:0008344; P:GO:0008345; P:GO:0009794; P:GO:0010955; P:GO:0014823; P:GO:0016319; P:GO:0016322; P:GO:0031507; P:GO:0033129; P:GO:0034644; P:GO:0034698; P:GO:00…	P:regulation of alternative mRNA splicing, via spliceosome; P:ovarian follicle development; P:positive regulation of neuroblast proliferation; P:negative regulation of receptor internalization; P:positive regulation of receptor internalization; P:glutamate receptor signaling pathway; P:pole cell formation; P:sperm axoneme assembly; P:germarium-derived oocyte fate determination; P:oocyte dorsal/ve…			Coil (COILS); G3DSA:2.30.30.140 (GENE3D); IPR040472 (PFAM); G3DSA:2.30.30.140 (GENE3D); IPR008395 (PFAM); IPR004088 (PFAM); IPR041560 (PFAM); IPR032172 (PFAM); IPR036612 (G3DSA:3.30.1370.GENE3D); IPR036612 (G3DSA:3.30.1370.GENE3D); IPR022034 (PFAM); mobidb-lite (MOBIDB_LITE); mobidb-lite (MOBIDB_LITE); mobidb-lite (MOBIDB_LITE); mobidb-lite (MOBIDB_LITE); mobidb-lite (MOBIDB_LITE); mobidb-lite (M…	P:GO:0006417; F:GO:0003723; F:GO:0003729	P:regulation of translation; F:RNA binding; F:mRNA binding
Cluster-10375.0	ENSNMLT00000022749.1	Cluster-10375.0_TRINITY_DN9883_c0_g1_i13_1_1-5799	SYEP_MOUSEBifunctional glutamate/proline--tRNA ligase OS=Mus musculus OX=10090 GN=Eprs1 PE=1 SV=4	5798	20	0	65.42	25	P:GO:0006424; P:GO:0006433; P:GO:0017148; P:GO:0032869; P:GO:0042493; P:GO:0065003; P:GO:0071346; P:GO:0140212; F:GO:0004818; F:GO:0004827; F:GO:0005524; F:GO:0008270; F:GO:0035613; F:GO:0042803; F:GO:0043906; F:GO:0051020; C:GO:0005829; C:GO:0005886; C:GO:0009506; C:GO:0017101; C:GO:0017102; C:GO:0043226; C:GO:0043229; C:GO:0097452; C:GO:1990904	P:glutamyl-tRNA aminoacylation; P:prolyl-tRNA aminoacylation; P:negative regulation of translation; P:cellular response to insulin stimulus; P:response to drug; P:protein-containing complex assembly; P:cellular response to interferon-gamma; P:regulation of long-chain fatty acid import into cell; F:glutamate-tRNA ligase activity; F:proline-tRNA ligase activity; F:ATP binding; F:zinc ion binding; F…	EC:3.1; EC:6.1; EC:3; EC:6; EC:6.1.1; EC:6.1.1.15; EC:6.1.1.17; EC:3.1.1; EC:3.1.1.1	Acting on ester bonds; Forming carbon-oxygen bonds; Hydrolases; Ligases; Forming carbon-oxygen bonds; Proline--tRNA ligase; Glutamate--tRNA ligase; Acting on ester bonds; Carboxylesterase	Coil (COILS); Coil (COILS); Coil (COILS); Coil (COILS); IPR000924 (PRINTS); G3DSA:1.10.287.10 (GENE3D); G3DSA:1.20.1050.130 (GENE3D); IPR000738 (PFAM); IPR014729 (G3DSA:3.40.50.GENE3D); IPR004526 (TIGRFAM); IPR020056 (G3DSA:2.40.240.GENE3D); IPR004046 (PFAM); G3DSA:1.10.287.10 (GENE3D); G3DSA:1.10.287.10 (GENE3D); IPR020056 (G3DSA:2.40.240.GENE3D); IPR020058 (PFAM); G3DSA:3.30.930.10 (GENE3D); IP…	P:GO:0006412; P:GO:0006418; P:GO:0006424; P:GO:0006433; P:GO:0043039; F:GO:0000166; F:GO:0004812; F:GO:0004818; F:GO:0004827; F:GO:0005524; C:GO:0005737	P:translation; P:tRNA aminoacylation for protein translation; P:glutamyl-tRNA aminoacylation; P:prolyl-tRNA aminoacylation; P:tRNA aminoacylation; F:nucleotide binding; F:aminoacyl-tRNA ligase activity; F:glutamate-tRNA ligase activity; F:proline-tRNA ligase activity; F:ATP binding; C:cytoplasm
Cluster-10376.0	ENSNMLT00000005755.1	Cluster-10376.0_TRINITY_DN8347_c0_g1_i6_1_1-2837	KCNN3_PIGSmall conductance calcium-activated potassium channel protein 3 OS=Sus scrofa OX=9823 GN=KCNN3 PE=2 SV=1	2836	17	7.44e-151	70.57	36	P:GO:0006816; P:GO:0006884; P:GO:0006952; P:GO:0016057; P:GO:0030322; P:GO:0045332; P:GO:0046541; P:GO:0048168; P:GO:0050714; P:GO:0050862; P:GO:0097623; P:GO:0098914; P:GO:1901379; F:GO:0005249; F:GO:0005516; F:GO:0009881; F:GO:0016286; F:GO:0019903; F:GO:0019904; F:GO:0022894; F:GO:0042803; F:GO:0044877; F:GO:0051393; C:GO:0005790; C:GO:0008076; C:GO:0009986; C:GO:0016323; C:GO:0016324; C:GO:00…	P:calcium ion transport; P:cell volume homeostasis; P:defense response; P:regulation of membrane potential in photoreceptor cell; P:stabilization of membrane potential; P:phospholipid translocation; P:saliva secretion; P:regulation of neuronal synaptic plasticity; P:positive regulation of protein secretion; P:positive regulation of T cell receptor signaling pathway; P:potassium ion export across …	EC:7	Translocases	G3DSA:1.10.287.70 (GENE3D); IPR004178 (PFAM); IPR015449 (PFAM); IPR013099 (PFAM); G3DSA:1.10.287.70 (GENE3D); mobidb-lite (MOBIDB_LITE); IPR015449 (PANTHER); PTHR10153:SF40 (PANTHER); SSF81324 (SUPERFAMILY); IPR036122 (SUPERFAMILY)	P:GO:0006813; F:GO:0005516; F:GO:0015269; F:GO:0016286; C:GO:0016021	P:potassium ion transport; F:calmodulin binding; F:calcium-activated potassium channel activity; F:small conductance calcium-activated potassium channel activity; C:integral component of membrane
Cluster-10376.1	NA	Cluster-10376.1_TRINITY_DN8347_c0_g2_i1_1_1-967	NA	966	NA	NA	NA	NA					no IPS match	no IPS match	no IPS match
Cluster-10377.0	ENSNMLT00000016496.1	Cluster-10377.0_CL15528Contig1_1_1-2474	SASH3_BOVINSAM and SH3 domain-containing protein 3 OS=Bos taurus OX=9913 GN=SASH3 PE=2 SV=2	2473	7	6.45e-53	59.47	32	P:GO:0002639; P:GO:0002726; P:GO:0002820; P:GO:0010595; P:GO:0030890; P:GO:0031666; P:GO:0032729; P:GO:0032733; P:GO:0032743; P:GO:0032753; P:GO:0032760; P:GO:0042102; P:GO:0043372; P:GO:0043507; P:GO:0045766; P:GO:0046622; P:GO:0048873; P:GO:0050732; P:GO:0050869; P:GO:1900044; P:GO:1900745; P:GO:1901224; P:GO:1902498; F:GO:0001784; F:GO:0001965; F:GO:0008022; F:GO:0031435; F:GO:0060090; C:GO:00…	P:positive regulation of immunoglobulin production; P:positive regulation of T cell cytokine production; P:negative regulation of adaptive immune response; P:positive regulation of endothelial cell migration; P:positive regulation of B cell proliferation; P:positive regulation of lipopolysaccharide-mediated signaling pathway; P:positive regulation of interferon-gamma production; P:positive regula…			IPR021090 (PFAM); IPR001660 (PFAM); IPR013761 (G3DSA:1.10.150.GENE3D); IPR001452 (PFAM); G3DSA:2.30.30.40 (GENE3D); mobidb-lite (MOBIDB_LITE); mobidb-lite (MOBIDB_LITE); mobidb-lite (MOBIDB_LITE); mobidb-lite (MOBIDB_LITE); PTHR12301:SF4 (PANTHER); PTHR12301 (PANTHER); IPR001660 (PROSITE_PROFILES); IPR001452 (PROSITE_PROFILES); cd11822 (CDD); IPR036028 (SUPERFAMILY); IPR013761 (SUPERFAMILY)	F:GO:0005515	F:protein binding
Cluster-10378.0	ENSNMLT00000009999.1	Cluster-10378.0_CL11453Contig1_1_1-1934	CD6_HUMANT-cell differentiation antigen CD6 OS=Homo sapiens OX=9606 GN=CD6 PE=1 SV=3	1933	20	1.67e-48	56.58	33	P:GO:0001771; P:GO:0001824; P:GO:0002438; P:GO:0006508; P:GO:0006898; P:GO:0007157; P:GO:0009888; P:GO:0030154; P:GO:0031663; P:GO:0042102; P:GO:0043152; P:GO:0048589; P:GO:0050829; P:GO:0050830; P:GO:0061844; P:GO:1900017; F:GO:0001530; F:GO:0003677; F:GO:0005044; F:GO:0008236; F:GO:0019899; F:GO:0038187; F:GO:0042802; F:GO:0070891; F:GO:1904399; C:GO:0001772; C:GO:0005615; C:GO:0005887; C:GO:00…	P:immunological synapse formation; P:blastocyst development; P:acute inflammatory response to antigenic stimulus; P:proteolysis; P:receptor-mediated endocytosis; P:heterophilic cell-cell adhesion via plasma membrane cell adhesion molecules; P:tissue development; P:cell differentiation; P:lipopolysaccharide-mediated signaling pathway; P:positive regulation of T cell proliferation; P:induction of b…	EC:3.4; EC:3	Acting on peptide bonds (peptidases); Hydrolases	IPR001190 (PRINTS); IPR001190 (PFAM); IPR036772 (G3DSA:3.10.250.GENE3D); mobidb-lite (MOBIDB_LITE); mobidb-lite (MOBIDB_LITE); PTHR48071 (PANTHER); IPR001190 (PROSITE_PATTERNS); IPR001190 (PROSITE_PROFILES); IPR001190 (PROSITE_PROFILES); IPR036772 (SUPERFAMILY); IPR036772 (SUPERFAMILY)	F:GO:0005044; C:GO:0016020	F:scavenger receptor activity; C:membrane
Cluster-10379.0	ENSNMLT00000016376.1	Cluster-10379.0_TRINITY_DN217478_c0_g1_i1_1_1-1969	ANR63_HUMANAnkyrin repeat domain-containing protein 63 OS=Homo sapiens OX=9606 GN=ANKRD63 PE=3 SV=1	1968	20	5.18e-67	53.51	58	P:GO:0001822; P:GO:0002009; P:GO:0002027; P:GO:0002376; P:GO:0007009; P:GO:0007409; P:GO:0007507; P:GO:0009605; P:GO:0009887; P:GO:0010468; P:GO:0010765; P:GO:0010882; P:GO:0015031; P:GO:0022402; P:GO:0022414; P:GO:0031647; P:GO:0032414; P:GO:0033365; P:GO:0042221; P:GO:0042692; P:GO:0043268; P:GO:0044419; P:GO:0045595; P:GO:0048193; P:GO:0050808; P:GO:0050877; P:GO:0051128; P:GO:0051279; P:GO:00…	P:kidney development; P:morphogenesis of an epithelium; P:regulation of heart rate; P:immune system process; P:plasma membrane organization; P:axonogenesis; P:heart development; P:response to external stimulus; P:animal organ morphogenesis; P:regulation of gene expression; P:positive regulation of sodium ion transport; P:regulation of cardiac muscle contraction by calcium ion signaling; P:protein…			IPR020683 (PFAM); IPR036770 (G3DSA:1.25.40.GENE3D); G3DSA:1.25.40.960 (GENE3D); mobidb-lite (MOBIDB_LITE); mobidb-lite (MOBIDB_LITE); mobidb-lite (MOBIDB_LITE); mobidb-lite (MOBIDB_LITE); mobidb-lite (MOBIDB_LITE); PTHR24166 (PANTHER); PTHR24166:SF30 (PANTHER); PTHR24166:SF30 (PANTHER); PTHR24166 (PANTHER); IPR020683 (PROSITE_PROFILES); IPR002110 (PROSITE_PROFILES); IPR002110 (PROSITE_PROFILES); …	F:GO:0005515	F:protein binding
Cluster-1038.0	NA	Cluster-1038.0_TRINITY_DN182773_c0_g1_i1_1_1-550	NA	549	NA	NA	NA	NA					no IPS match	no IPS match	no IPS match
Cluster-10380.0	ENSNMLT00000020280.1	Cluster-10380.0_TRINITY_DN115320_c0_g2_i2_1_1-565	NA	564	NA	NA	NA	NA					no IPS match	no IPS match	no IPS match
Cluster-10381.0	ENSNMLT00000030472.1	Cluster-10381.0_TRINITY_DN104721_c0_g1_i2_1_1-2015	NOX4_HUMANNADPH oxidase 4 OS=Homo sapiens OX=9606 GN=NOX4 PE=1 SV=2	2014	20	0	54.71	58	P:GO:0000902; P:GO:0001666; P:GO:0001819; P:GO:0003015; P:GO:0006810; P:GO:0006954; P:GO:0006955; P:GO:0007569; P:GO:0008217; P:GO:0008284; P:GO:0008285; P:GO:0009629; P:GO:0009725; P:GO:0014911; P:GO:0034599; P:GO:0042554; P:GO:0042743; P:GO:0043065; P:GO:0043406; P:GO:0045453; P:GO:0045730; P:GO:0048646; P:GO:0050667; P:GO:0051496; P:GO:0051897; P:GO:0055007; P:GO:0061098; P:GO:0070374; P:GO:00…	P:cell morphogenesis; P:response to hypoxia; P:positive regulation of cytokine production; P:heart process; P:transport; P:inflammatory response; P:immune response; P:cell aging; P:regulation of blood pressure; P:positive regulation of cell population proliferation; P:negative regulation of cell population proliferation; P:response to gravity; P:response to hormone; P:positive regulation of smoot…	EC:1.6.3; EC:1.6.3.1; EC:1.6; EC:1	Acting on NADH or NADPH; NAD(P)H oxidase (H(2)O(2)-forming); Acting on NADH or NADPH; Oxidoreductases	IPR000778 (PRINTS); IPR039261 (G3DSA:3.40.50.GENE3D); G3DSA:2.40.30.10 (GENE3D); IPR013112 (PFAM); IPR013130 (PFAM); IPR013121 (PFAM); mobidb-lite (MOBIDB_LITE); mobidb-lite (MOBIDB_LITE); PTHR11972 (PANTHER); PTHR11972:SF69 (PANTHER); IPR017927 (PROSITE_PROFILES); cd06186 (CDD); IPR017938 (SUPERFAMILY); IPR039261 (SUPERFAMILY)	F:GO:0016491; C:GO:0016020	F:oxidoreductase activity; C:membrane
Cluster-10382.0	ENSNMLT00000011819.1	Cluster-10382.0_TRINITY_DN4410_c0_g2_i1_1_1-2010	SYT1_BOVINSynaptotagmin-1 OS=Bos taurus OX=9913 GN=SYT1 PE=1 SV=1	2009	20	1.92e-152	81.14	57	P:GO:0005513; P:GO:0007317; P:GO:0007420; P:GO:0008345; P:GO:0010940; P:GO:0014047; P:GO:0030421; P:GO:0033603; P:GO:0043051; P:GO:0045955; P:GO:0046883; P:GO:0048278; P:GO:0050803; P:GO:0051291; P:GO:0051966; P:GO:0060024; P:GO:0061669; P:GO:0071277; P:GO:0071911; P:GO:0098746; P:GO:0099502; P:GO:0150007; P:GO:1900073; P:GO:1903235; P:GO:1903861; F:GO:0001786; F:GO:0005516; F:GO:0005544; F:GO:00…	P:detection of calcium ion; P:regulation of pole plasm oskar mRNA localization; P:brain development; P:larval locomotory behavior; P:positive regulation of necrotic cell death; P:glutamate secretion; P:defecation; P:positive regulation of dopamine secretion; P:regulation of pharyngeal pumping; P:negative regulation of calcium ion-dependent exocytosis; P:regulation of hormone secretion; P:vesicle …			IPR001565 (PRINTS); IPR000008 (PRINTS); IPR035892 (G3DSA:2.60.40.GENE3D); IPR035892 (G3DSA:2.60.40.GENE3D); IPR000008 (PFAM); mobidb-lite (MOBIDB_LITE); mobidb-lite (MOBIDB_LITE); PTHR10024 (PANTHER); IPR015428 (PTHR10024:PANTHER); IPR000008 (PROSITE_PROFILES); IPR000008 (PROSITE_PROFILES); cd08385 (CDD); cd08402 (CDD); SSF49562 (SUPERFAMILY); SSF49562 (SUPERFAMILY)	P:GO:0007269; F:GO:0005544; C:GO:0008021; C:GO:0016020	P:neurotransmitter secretion; F:calcium-dependent phospholipid binding; C:synaptic vesicle; C:membrane
Cluster-10383.0	ENSNMLT00000036926.1	Cluster-10383.0_TRINITY_DN265310_c0_g1_i1_1_1-1661	EDN3_MOUSEEndothelin-3 OS=Mus musculus OX=10090 GN=Edn3 PE=2 SV=1	1660	20	9.97e-20	60.88	104	P:GO:0000122; P:GO:0001516; P:GO:0001543; P:GO:0001569; P:GO:0001701; P:GO:0001755; P:GO:0001821; P:GO:0003057; P:GO:0003100; P:GO:0006885; P:GO:0007193; P:GO:0007205; P:GO:0007585; P:GO:0007589; P:GO:0009953; P:GO:0010193; P:GO:0010259; P:GO:0010460; P:GO:0010595; P:GO:0010629; P:GO:0010827; P:GO:0010961; P:GO:0014065; P:GO:0014823; P:GO:0014824; P:GO:0014826; P:GO:0019229; P:GO:0019722; P:GO:00…	P:negative regulation of transcription by RNA polymerase II; P:prostaglandin biosynthetic process; P:ovarian follicle rupture; P:branching involved in blood vessel morphogenesis; P:in utero embryonic development; P:neural crest cell migration; P:histamine secretion; P:regulation of the force of heart contraction by chemical signal; P:regulation of systemic arterial blood pressure by endothelin; P…			IPR020475 (PRINTS); IPR001928 (PFAM); IPR020475 (PANTHER); IPR019764 (PROSITE_PATTERNS)	P:GO:0019229; C:GO:0005576	P:regulation of vasoconstriction; C:extracellular region
Cluster-10384.0	ENSNMLT00000019957.1	Cluster-10384.0_TRINITY_DN90_c0_g3_i1_1_1-1968	CXCR3_BOVINC-X-C chemokine receptor type 3 OS=Bos taurus OX=9913 GN=CXCR3 PE=2 SV=1	1967	20	6.89e-67	61.96	30	P:GO:0001937; P:GO:0002685; P:GO:0006954; P:GO:0006955; P:GO:0007166; P:GO:0007189; P:GO:0008284; P:GO:0010818; P:GO:0016525; P:GO:0019722; P:GO:0030155; P:GO:0031623; P:GO:0032467; P:GO:0042119; P:GO:0045766; P:GO:0045944; P:GO:0048535; P:GO:0050921; P:GO:0051281; P:GO:0071954; P:GO:1900118; P:GO:1900119; F:GO:0004918; F:GO:0019959; F:GO:0042802; C:GO:0005737; C:GO:0005887; C:GO:0009897; C:GO:00…	P:negative regulation of endothelial cell proliferation; P:regulation of leukocyte migration; P:inflammatory response; P:immune response; P:cell surface receptor signaling pathway; P:adenylate cyclase-activating G protein-coupled receptor signaling pathway; P:positive regulation of cell population proliferation; P:T cell chemotaxis; P:negative regulation of angiogenesis; P:calcium-mediated signal…			IPR004070 (PRINTS); IPR000355 (PRINTS); IPR000276 (PRINTS); IPR000276 (PFAM); G3DSA:1.20.1070.10 (GENE3D); PTHR10489:SF671 (PANTHER); PTHR10489 (PANTHER); IPR000276 (PROSITE_PATTERNS); IPR017452 (PROSITE_PROFILES); cd15180 (CDD); SSF81321 (SUPERFAMILY)	P:GO:0002685; P:GO:0006935; P:GO:0006954; P:GO:0007186; F:GO:0004930; F:GO:0004950; F:GO:0016494; C:GO:0016021	P:regulation of leukocyte migration; P:chemotaxis; P:inflammatory response; P:G protein-coupled receptor signaling pathway; F:G protein-coupled receptor activity; F:chemokine receptor activity; F:C-X-C chemokine receptor activity; C:integral component of membrane
Cluster-10385.0	ENSNMLT00000000075.1	Cluster-10385.0_TRINITY_DN10890_c1_g1_i1_1_1-1697	TOR3A_HUMANTorsin-3A OS=Homo sapiens OX=9606 GN=TOR3A PE=1 SV=1	1696	20	9.35e-123	65.66	40	P:GO:0000338; P:GO:0006979; P:GO:0006986; P:GO:0007029; P:GO:0007155; P:GO:0031175; P:GO:0031323; P:GO:0034504; P:GO:0042592; P:GO:0043473; P:GO:0044255; P:GO:0044319; P:GO:0045104; P:GO:0048489; P:GO:0051336; P:GO:0051584; P:GO:0061077; P:GO:0071712; P:GO:0071763; P:GO:0072321; P:GO:0080090; P:GO:1900244; P:GO:2000008; F:GO:0005524; F:GO:0016887; F:GO:0019894; F:GO:0042802; F:GO:0051787; C:GO:00…	P:protein deneddylation; P:response to oxidative stress; P:response to unfolded protein; P:endoplasmic reticulum organization; P:cell adhesion; P:neuron projection development; P:regulation of cellular metabolic process; P:protein localization to nucleus; P:homeostatic process; P:pigmentation; P:cellular lipid metabolic process; P:wound healing, spreading of cells; P:intermediate filament cytoske…	EC:3.6.1; EC:3.6; EC:3; EC:3.6.1.15	Acting on acid anhydrides; Acting on acid anhydrides; Hydrolases; Nucleoside-triphosphate phosphatase	IPR001270 (PRINTS); IPR010448 (PFAM); G3DSA:3.40.50.300 (GENE3D); IPR030552 (PTHR10760:PANTHER); IPR010448 (PANTHER); cd00009 (CDD); IPR027417 (SUPERFAMILY)	F:GO:0005524	F:ATP binding
Cluster-10386.0	NA	Cluster-10386.0_CL28700Contig1_1_1-916	NA	915	NA	NA	NA	NA					no IPS match	no IPS match	no IPS match
Cluster-10387.0	NA	Cluster-10387.0_TRINITY_DN5673_c2_g1_i1_1_1-763	NA	762	NA	NA	NA	NA					mobidb-lite (MOBIDB_LITE); mobidb-lite (MOBIDB_LITE)	no GO terms	no GO terms
Cluster-10388.0	ENSNMLT00000004343.1	Cluster-10388.0_SCL4905Contig1_1_1-1016	S26A6_MOUSESolute carrier family 26 member 6 OS=Mus musculus OX=10090 GN=Slc26a6 PE=1 SV=2	1015	20	7.96e-91	64.35	61	P:GO:0001503; P:GO:0002931; P:GO:0007588; P:GO:0007605; P:GO:0008272; P:GO:0009751; P:GO:0010628; P:GO:0010996; P:GO:0015701; P:GO:0015724; P:GO:0015755; P:GO:0015797; P:GO:0030321; P:GO:0032880; P:GO:0034766; P:GO:0035864; P:GO:0038166; P:GO:0042045; P:GO:0042493; P:GO:0045793; P:GO:0046724; P:GO:0048240; P:GO:0050892; P:GO:0051454; P:GO:0060081; P:GO:0070528; P:GO:0071320; P:GO:0071332; P:GO:00…	P:ossification; P:response to ischemia; P:excretion; P:sensory perception of sound; P:sulfate transport; P:response to salicylic acid; P:positive regulation of gene expression; P:response to auditory stimulus; P:bicarbonate transport; P:formate transport; P:fructose transmembrane transport; P:mannitol transport; P:transepithelial chloride transport; P:regulation of protein localization; P:negativ…	EC:3.6.1; EC:3.6; EC:3; EC:7; EC:3.6.1.15	Acting on acid anhydrides; Acting on acid anhydrides; Hydrolases; Translocases; Nucleoside-triphosphate phosphatase	IPR011547 (PFAM); IPR001902 (PANTHER); PTHR11814:SF196 (PANTHER); IPR018045 (PROSITE_PATTERNS)	P:GO:0008272; P:GO:0055085; F:GO:0008271; F:GO:0015116; C:GO:0016020; C:GO:0016021	P:sulfate transport; P:transmembrane transport; F:secondary active sulfate transmembrane transporter activity; F:sulfate transmembrane transporter activity; C:membrane; C:integral component of membrane
Cluster-10389.0	ENSNMLT00000049928.1	Cluster-10389.0_SCL7795Contig1_1_1-3380	FZD6_CANLFFrizzled-6 OS=Canis lupus familiaris OX=9615 GN=FZD6 PE=2 SV=1	3379	20	0	65.55	74	P:GO:0001707; P:GO:0001764; P:GO:0001942; P:GO:0002052; P:GO:0003149; P:GO:0003150; P:GO:0003151; P:GO:0007186; P:GO:0007223; P:GO:0007608; P:GO:0009950; P:GO:0010812; P:GO:0014036; P:GO:0014834; P:GO:0019827; P:GO:0030168; P:GO:0032880; P:GO:0033077; P:GO:0033278; P:GO:0034446; P:GO:0035425; P:GO:0035880; P:GO:0036342; P:GO:0036514; P:GO:0036515; P:GO:0038031; P:GO:0042327; P:GO:0042493; P:GO:00…	P:mesoderm formation; P:neuron migration; P:hair follicle development; P:positive regulation of neuroblast proliferation; P:membranous septum morphogenesis; P:muscular septum morphogenesis; P:outflow tract morphogenesis; P:G protein-coupled receptor signaling pathway; P:Wnt signaling pathway, calcium modulating pathway; P:sensory perception of smell; P:dorsal/ventral axis specification; P:negativ…			IPR000539 (PRINTS); IPR000539 (PFAM); G3DSA:1.20.1070.10 (GENE3D); IPR020067 (PFAM); IPR036790 (G3DSA:1.10.2000.GENE3D); mobidb-lite (MOBIDB_LITE); mobidb-lite (MOBIDB_LITE); mobidb-lite (MOBIDB_LITE); mobidb-lite (MOBIDB_LITE); IPR026543 (PTHR11309:PANTHER); IPR015526 (PANTHER); IPR017981 (PROSITE_PROFILES); IPR020067 (PROSITE_PROFILES); cd15032 (CDD); IPR036790 (SUPERFAMILY)	P:GO:0007166; P:GO:0016055; F:GO:0004888; F:GO:0005515; F:GO:0042813; C:GO:0016020; C:GO:0016021	P:cell surface receptor signaling pathway; P:Wnt signaling pathway; F:transmembrane signaling receptor activity; F:protein binding; F:Wnt-activated receptor activity; C:membrane; C:integral component of membrane
Cluster-10389.1	ENSNMLT00000028873.1	Cluster-10389.1_TRINITY_DN4233_c0_g1_i4_1_1-3575	FZD3_MOUSEFrizzled-3 OS=Mus musculus OX=10090 GN=Fzd3 PE=1 SV=1	3574	20	0	66.26	78	P:GO:0001707; P:GO:0001764; P:GO:0001934; P:GO:0001942; P:GO:0002052; P:GO:0003149; P:GO:0003150; P:GO:0003151; P:GO:0007186; P:GO:0007223; P:GO:0007608; P:GO:0009950; P:GO:0010812; P:GO:0014036; P:GO:0014834; P:GO:0019827; P:GO:0030168; P:GO:0030514; P:GO:0032880; P:GO:0033077; P:GO:0033278; P:GO:0034446; P:GO:0035880; P:GO:0036342; P:GO:0036514; P:GO:0036515; P:GO:0036520; P:GO:0038031; P:GO:00…	P:mesoderm formation; P:neuron migration; P:positive regulation of protein phosphorylation; P:hair follicle development; P:positive regulation of neuroblast proliferation; P:membranous septum morphogenesis; P:muscular septum morphogenesis; P:outflow tract morphogenesis; P:G protein-coupled receptor signaling pathway; P:Wnt signaling pathway, calcium modulating pathway; P:sensory perception of sme…			IPR000539 (PRINTS); IPR036790 (G3DSA:1.10.2000.GENE3D); IPR000539 (PFAM); G3DSA:1.20.1070.10 (GENE3D); IPR020067 (PFAM); mobidb-lite (MOBIDB_LITE); mobidb-lite (MOBIDB_LITE); mobidb-lite (MOBIDB_LITE); mobidb-lite (MOBIDB_LITE); IPR026553 (PTHR11309:PANTHER); IPR015526 (PANTHER); IPR017981 (PROSITE_PROFILES); IPR020067 (PROSITE_PROFILES); IPR036790 (SUPERFAMILY)	P:GO:0007166; P:GO:0016055; F:GO:0004888; F:GO:0005515; F:GO:0042813; C:GO:0016020; C:GO:0016021	P:cell surface receptor signaling pathway; P:Wnt signaling pathway; F:transmembrane signaling receptor activity; F:protein binding; F:Wnt-activated receptor activity; C:membrane; C:integral component of membrane
Cluster-1039.0	NA	Cluster-1039.0_TRINITY_DN217712_c0_g1_i1_1_1-871	NA	870	NA	NA	NA	NA					no IPS match	no IPS match	no IPS match
Cluster-10390.0	ENSNMLT00000028776.1	Cluster-10390.0_TRINITY_DN42508_c0_g1_i1_1_1-617	S10A1_MISFOProtein S100-A1 OS=Misgurnus fossilis OX=7984 GN=s100a1 PE=1 SV=1	616	20	7.24e-25	68.72	37	P:GO:0000122; P:GO:0001765; P:GO:0002224; P:GO:0006900; P:GO:0007283; P:GO:0008016; P:GO:0010033; P:GO:0035556; P:GO:0042493; P:GO:0043312; P:GO:0043542; P:GO:0043547; P:GO:0051000; P:GO:0051099; P:GO:0051496; P:GO:0051894; P:GO:0072659; P:GO:1900026; P:GO:1901387; P:GO:1903672; F:GO:0000287; F:GO:0005509; F:GO:0042803; F:GO:0044325; F:GO:0044548; F:GO:0048306; F:GO:0051117; C:GO:0005615; C:GO:00…	P:negative regulation of transcription by RNA polymerase II; P:membrane raft assembly; P:toll-like receptor signaling pathway; P:vesicle budding from membrane; P:spermatogenesis; P:regulation of heart contraction; P:response to organic substance; P:intracellular signal transduction; P:response to drug; P:neutrophil degranulation; P:endothelial cell migration; P:positive regulation of GTPase activ…			IPR013787 (PFAM); G3DSA:1.10.238.10 (GENE3D); PTHR11639 (PANTHER); IPR018247 (PROSITE_PATTERNS); IPR002048 (PROSITE_PROFILES); IPR011992 (SUPERFAMILY)	F:GO:0005509	F:calcium ion binding
Cluster-10391.0	ENSNMLT00000043335.1	Cluster-10391.0_TRINITY_DN19629_c0_g1_i1_1_1-957	NA	956	NA	NA	NA	NA					no IPS match	no IPS match	no IPS match
Cluster-10392.0	ENSNMLT00000016298.1	Cluster-10392.0_SCL7577Contig1_1_1-1861	ACBD6_DANREAcyl-CoA-binding domain-containing protein 6 OS=Danio rerio OX=7955 GN=acbd6 PE=2 SV=1	1860	20	2.6e-153	64.14	19	P:GO:0006629; P:GO:0006637; P:GO:0009409; P:GO:0009737; P:GO:0010029; P:GO:0010162; P:GO:0010288; F:GO:0000062; F:GO:0005515; F:GO:0030234; F:GO:0032791; F:GO:0070300; C:GO:0005783; C:GO:0005829; C:GO:0005886; C:GO:0009505; C:GO:0030018; C:GO:0031672; C:GO:0043233	P:lipid metabolic process; P:acyl-CoA metabolic process; P:response to cold; P:response to abscisic acid; P:regulation of seed germination; P:seed dormancy process; P:response to lead ion; F:fatty-acyl-CoA binding; F:protein binding; F:enzyme regulator activity; F:lead ion binding; F:phosphatidic acid binding; C:endoplasmic reticulum; C:cytosol; C:plasma membrane; C:plant-type cell wall; C:Z disc…			Coil (COILS); IPR000582 (PRINTS); IPR002110 (PRINTS); IPR036770 (G3DSA:1.25.40.GENE3D); IPR000582 (PFAM); IPR020683 (PFAM); IPR014352 (G3DSA:1.20.80.GENE3D); mobidb-lite (MOBIDB_LITE); mobidb-lite (MOBIDB_LITE); PTHR24119 (PANTHER); PTHR24119:SF0 (PANTHER); IPR002110 (PROSITE_PROFILES); IPR000582 (PROSITE_PROFILES); IPR020683 (PROSITE_PROFILES); IPR002110 (PROSITE_PROFILES); IPR035984 (SUPERFAMIL…	F:GO:0000062; F:GO:0005515	F:fatty-acyl-CoA binding; F:protein binding
Cluster-10393.0	ENSNMLT00000014194.1	Cluster-10393.0_TRINITY_DN8278_c0_g2_i2_1_1-2077	T150A_XENTRTransmembrane protein 150A OS=Xenopus tropicalis OX=8364 GN=tmem150a PE=2 SV=1	2076	20	2.22e-99	53.13	6	P:GO:0010506; P:GO:0046854; P:GO:0072659; F:GO:0005515; C:GO:0005764; C:GO:0005887	P:regulation of autophagy; P:phosphatidylinositol phosphorylation; P:protein localization to plasma membrane; F:protein binding; C:lysosome; C:integral component of plasma membrane			IPR019402 (PFAM); PTHR21324 (PANTHER); PTHR21324:SF9 (PANTHER)	no GO terms	no GO terms
Cluster-10394.0	NA	Cluster-10394.0_TRINITY_DN108343_c0_g1_i2_1_1-724	NA	723	NA	NA	NA	NA					mobidb-lite (MOBIDB_LITE)	no GO terms	no GO terms
Cluster-10395.0	ENSNMLT00000001359.1	Cluster-10395.0_TRINITY_DN63519_c0_g1_i4_1_1-2743	GTSE1_MOUSEG2 and S phase-expressed protein 1 OS=Mus musculus OX=10090 GN=Gtse1 PE=1 SV=2	2742	2	6.85e-09	55.15	5	P:GO:0048522; P:GO:1901987; P:GO:1903827; F:GO:0005515; C:GO:0005881	P:positive regulation of cellular process; P:regulation of cell cycle phase transition; P:regulation of cellular protein localization; F:protein binding; C:cytoplasmic microtubule			IPR032768 (PFAM); mobidb-lite (MOBIDB_LITE); mobidb-lite (MOBIDB_LITE); mobidb-lite (MOBIDB_LITE); mobidb-lite (MOBIDB_LITE); mobidb-lite (MOBIDB_LITE); mobidb-lite (MOBIDB_LITE); IPR026657 (PANTHER); IPR026659 (PTHR21584:PANTHER)	no GO terms	no GO terms
Cluster-10396.0	ENSNMLT00000002671.1	Cluster-10396.0_TRINITY_DN14659_c0_g2_i1_1_1-408	S10A1_MOUSEProtein S100-A1 OS=Mus musculus OX=10090 GN=S100a1 PE=1 SV=2	407	15	4.52e-11	64.16	19	P:GO:0000122; P:GO:0002224; P:GO:0051000; P:GO:1901387; P:GO:1903672; F:GO:0005509; F:GO:0042803; F:GO:0044548; F:GO:0046914; F:GO:0048306; F:GO:0051117; C:GO:0005576; C:GO:0005634; C:GO:0005829; C:GO:0016529; C:GO:0030018; C:GO:0031430; C:GO:0043005; C:GO:0043025	P:negative regulation of transcription by RNA polymerase II; P:toll-like receptor signaling pathway; P:positive regulation of nitric-oxide synthase activity; P:positive regulation of voltage-gated calcium channel activity; P:positive regulation of sprouting angiogenesis; F:calcium ion binding; F:protein homodimerization activity; F:S100 protein binding; F:transition metal ion binding; F:calcium-d…			IPR002048 (PFAM); G3DSA:1.10.238.10 (GENE3D); IPR018247 (PROSITE_PATTERNS); IPR001751 (PROSITE_PATTERNS); IPR002048 (PROSITE_PROFILES); IPR002048 (PROSITE_PROFILES); IPR011992 (SUPERFAMILY)	F:GO:0005509	F:calcium ion binding
Cluster-10397.0	NA	Cluster-10397.0_CL30455Contig1_1_1-844	NA	843	NA	NA	NA	NA					no IPS match	no IPS match	no IPS match
Cluster-10398.0	NA	Cluster-10398.0_TRINITY_DN143941_c0_g1_i1_1_1-1330	NA	1329	NA	NA	NA	NA					mobidb-lite (MOBIDB_LITE)	no GO terms	no GO terms
Cluster-10399.0	ENSNMLT00000032507.1	Cluster-10399.0_TRINITY_DN62071_c0_g1_i2_1_1-1830	ZN217_HUMANZinc finger protein 217 OS=Homo sapiens OX=9606 GN=ZNF217 PE=1 SV=1	1829	20	4.39e-124	46.14	15	P:GO:0000122; P:GO:0001505; P:GO:0007186; P:GO:0032332; P:GO:0045944; P:GO:0060174; F:GO:0000978; F:GO:0001227; F:GO:0004969; F:GO:0005515; F:GO:0046872; C:GO:0000118; C:GO:0005739; C:GO:0016021; C:GO:0016607	P:negative regulation of transcription by RNA polymerase II; P:regulation of neurotransmitter levels; P:G protein-coupled receptor signaling pathway; P:positive regulation of chondrocyte differentiation; P:positive regulation of transcription by RNA polymerase II; P:limb bud formation; F:RNA polymerase II cis-regulatory region sequence-specific DNA binding; F:DNA-binding transcription repressor a…			G3DSA:3.30.160.60 (GENE3D); G3DSA:3.30.160.60 (GENE3D); G3DSA:3.30.160.60 (GENE3D); IPR013087 (PFAM); G3DSA:3.30.160.60 (GENE3D); mobidb-lite (MOBIDB_LITE); PTHR45925 (PANTHER); PTHR45925:SF4 (PANTHER); IPR013087 (PROSITE_PATTERNS); IPR013087 (PROSITE_PATTERNS); IPR013087 (PROSITE_PATTERNS); IPR013087 (PROSITE_PATTERNS); IPR013087 (PROSITE_PATTERNS); IPR013087 (PROSITE_PROFILES); IPR013087 (PROSI…	no GO terms	no GO terms
Cluster-104.0	ENSNMLT00000032456.1	Cluster-104.0_TRINITY_DN115814_c0_g1_i1_1_1-472	DMTA2_DANREDoublesex- and mab-3-related transcription factor A2 OS=Danio rerio OX=7955 GN=dmrta2 PE=2 SV=1	471	20	1.4e-19	86.58	34	P:GO:0000122; P:GO:0000902; P:GO:0001541; P:GO:0002052; P:GO:0002176; P:GO:0007283; P:GO:0008354; P:GO:0014807; P:GO:0021796; P:GO:0030238; P:GO:0035556; P:GO:0035914; P:GO:0045835; P:GO:0045840; P:GO:0045944; P:GO:0048599; P:GO:0048665; P:GO:0048706; P:GO:0060009; P:GO:0060128; P:GO:0060179; P:GO:0060903; P:GO:0071542; P:GO:1900107; P:GO:2000020; P:GO:2000287; F:GO:0000977; F:GO:0000987; F:GO:00…	P:negative regulation of transcription by RNA polymerase II; P:cell morphogenesis; P:ovarian follicle development; P:positive regulation of neuroblast proliferation; P:male germ cell proliferation; P:spermatogenesis; P:germ cell migration; P:regulation of somitogenesis; P:cerebral cortex regionalization; P:male sex determination; P:intracellular signal transduction; P:skeletal muscle cell differe…			mobidb-lite (MOBIDB_LITE); mobidb-lite (MOBIDB_LITE); mobidb-lite (MOBIDB_LITE); mobidb-lite (MOBIDB_LITE); IPR026607 (PANTHER); PTHR12322:SF71 (PANTHER)	P:GO:0006355; C:GO:0005634	P:regulation of transcription, DNA-templated; C:nucleus
Cluster-1040.0	NA	Cluster-1040.0_TRINITY_DN222947_c0_g1_i1_1_1-384	NA	383	NA	NA	NA	NA					no IPS match	no IPS match	no IPS match
Cluster-10400.0	ENSNMLT00000007059.1	Cluster-10400.0_TRINITY_DN21080_c1_g1_i2_1_1-1354	CCL25_MOUSEC-C motif chemokine 25 OS=Mus musculus OX=10090 GN=Ccl25 PE=2 SV=2	1353	8	1.23e-10	53.19	19	P:GO:0002690; P:GO:0006955; P:GO:0007166; P:GO:0033674; P:GO:0043410; P:GO:0043547; P:GO:0045785; P:GO:0046649; P:GO:0048523; P:GO:0051247; P:GO:0051707; P:GO:0065008; P:GO:0097529; P:GO:0120034; P:GO:1903037; P:GO:1990869; P:GO:2000406; F:GO:0008009; F:GO:0048020	P:positive regulation of leukocyte chemotaxis; P:immune response; P:cell surface receptor signaling pathway; P:positive regulation of kinase activity; P:positive regulation of MAPK cascade; P:positive regulation of GTPase activity; P:positive regulation of cell adhesion; P:lymphocyte activation; P:negative regulation of cellular process; P:positive regulation of protein metabolic process; P:respo…			no IPS match	no IPS match	no IPS match
Cluster-10401.0	ENSNMLT00000043335.1	Cluster-10401.0_TRINITY_DN42070_c0_g1_i6_1_1-455	SANT_PLAFFS-antigen protein OS=Plasmodium falciparum (isolate FC27 / Papua New Guinea) OX=5837 PE=4 SV=1	454	1	2.88e-18	40.78	1	C:GO:0020003	C:symbiont-containing vacuole			no IPS match	no IPS match	no IPS match
Cluster-10402.0	NA	Cluster-10402.0_TRINITY_DN96220_c0_g1_i1_1_1-343	NA	342	NA	NA	NA	NA					mobidb-lite (MOBIDB_LITE); mobidb-lite (MOBIDB_LITE); mobidb-lite (MOBIDB_LITE)	no GO terms	no GO terms
Cluster-10403.0	ENSNMLT00000007786.1	Cluster-10403.0_TRINITY_DN44677_c0_g1_i1_1_1-1464	FRIL_RABITFerritin light chain OS=Oryctolagus cuniculus OX=9986 GN=FTL PE=2 SV=2	1463	20	5.88e-18	52.49	9	P:GO:0006826; P:GO:0006879; P:GO:0008285; P:GO:0051641; F:GO:0005515; F:GO:0008199; C:GO:0005764; C:GO:0030141; C:GO:0043233	P:iron ion transport; P:cellular iron ion homeostasis; P:negative regulation of cell population proliferation; P:cellular localization; F:protein binding; F:ferric iron binding; C:lysosome; C:secretory granule; C:organelle lumen			IPR008331 (PFAM); IPR012347 (G3DSA:1.20.1260.GENE3D); IPR001519 (PANTHER); PTHR11431:SF23 (PANTHER); IPR009040 (PROSITE_PROFILES); IPR009078 (SUPERFAMILY)	P:GO:0006826; P:GO:0006879; F:GO:0008199	P:iron ion transport; P:cellular iron ion homeostasis; F:ferric iron binding
Cluster-10404.0	ENSNMLT00000020862.1	Cluster-10404.0_TRINITY_DN86338_c0_g1_i4_1_1-2375	PALM3_HUMANParalemmin-3 OS=Homo sapiens OX=9606 GN=PALM3 PE=1 SV=2	2374	10	3.63e-13	68.58	25	P:GO:0001960; P:GO:0007010; P:GO:0007193; P:GO:0007194; P:GO:0008063; P:GO:0008360; P:GO:0032496; P:GO:0051491; P:GO:0060074; P:GO:0060160; P:GO:0060999; P:GO:0071257; P:GO:0072659; F:GO:0000166; F:GO:0031750; C:GO:0005654; C:GO:0014069; C:GO:0016323; C:GO:0016327; C:GO:0030424; C:GO:0031235; C:GO:0031410; C:GO:0031527; C:GO:0032591; C:GO:0044306	P:negative regulation of cytokine-mediated signaling pathway; P:cytoskeleton organization; P:adenylate cyclase-inhibiting G protein-coupled receptor signaling pathway; P:negative regulation of adenylate cyclase activity; P:Toll signaling pathway; P:regulation of cell shape; P:response to lipopolysaccharide; P:positive regulation of filopodium assembly; P:synapse maturation; P:negative regulation …			Coil (COILS); Coil (COILS); mobidb-lite (MOBIDB_LITE); mobidb-lite (MOBIDB_LITE); IPR024149 (PANTHER)	no GO terms	no GO terms
Cluster-10405.0	NA	Cluster-10405.0_TRINITY_DN41871_c3_g1_i1_1_1-709	NA	708	NA	NA	NA	NA					no IPS match	no IPS match	no IPS match
Cluster-10406.0	NA	Cluster-10406.0_CL34522Contig1_1_1-1558	NA	1557	NA	NA	NA	NA					no IPS match	no IPS match	no IPS match
Cluster-10407.0	ENSNMLT00000006867.1	Cluster-10407.0_TRINITY_DN1466_c0_g1_i10_1_1-1906	DSA2B_TORMADispanin subfamily A member 2b OS=Torpedo marmorata OX=7788 PE=2 SV=1	1905	13	7.71e-16	63.47	22	P:GO:0001701; P:GO:0001756; P:GO:0006898; P:GO:0008285; P:GO:0030282; P:GO:0032897; P:GO:0034341; P:GO:0035455; P:GO:0035456; P:GO:0045071; P:GO:0046597; P:GO:0051607; P:GO:0060337; P:GO:0060349; F:GO:0005515; C:GO:0005634; C:GO:0005768; C:GO:0005783; C:GO:0005887; C:GO:0009986; C:GO:0032991; C:GO:0045177	P:in utero embryonic development; P:somitogenesis; P:receptor-mediated endocytosis; P:negative regulation of cell population proliferation; P:bone mineralization; P:negative regulation of viral transcription; P:response to interferon-gamma; P:response to interferon-alpha; P:response to interferon-beta; P:negative regulation of viral genome replication; P:negative regulation of viral entry into ho…			IPR007593 (PFAM); mobidb-lite (MOBIDB_LITE); mobidb-lite (MOBIDB_LITE); PTHR13999:SF10 (PANTHER); PTHR13999 (PANTHER)	C:GO:0016021	C:integral component of membrane
Cluster-10407.1	ENSNMLT00000006806.1	Cluster-10407.1_TRINITY_DN1466_c0_g1_i13_1_1-944	DSA2B_TORMADispanin subfamily A member 2b OS=Torpedo marmorata OX=7788 PE=2 SV=1	943	11	2.31e-14	68.03	25	P:GO:0001701; P:GO:0006898; P:GO:0008285; P:GO:0009952; P:GO:0030282; P:GO:0032897; P:GO:0034341; P:GO:0035455; P:GO:0035456; P:GO:0045071; P:GO:0046597; P:GO:0050793; P:GO:0051607; P:GO:0060337; P:GO:0060349; F:GO:0005515; C:GO:0005634; C:GO:0005764; C:GO:0005768; C:GO:0005783; C:GO:0005887; C:GO:0009986; C:GO:0032991; C:GO:0045177; C:GO:0098588	P:in utero embryonic development; P:receptor-mediated endocytosis; P:negative regulation of cell population proliferation; P:anterior/posterior pattern specification; P:bone mineralization; P:negative regulation of viral transcription; P:response to interferon-gamma; P:response to interferon-alpha; P:response to interferon-beta; P:negative regulation of viral genome replication; P:negative regula…			IPR007593 (PFAM); PTHR13999 (PANTHER); PTHR13999:SF10 (PANTHER)	C:GO:0016021	C:integral component of membrane
Cluster-10407.2	ENSNMLT00000006910.1	Cluster-10407.2_TRINITY_DN1466_c0_g1_i15_1_1-898	DSA2B_TORMADispanin subfamily A member 2b OS=Torpedo marmorata OX=7788 PE=2 SV=1	897	13	2.85e-15	63.45	23	P:GO:0001701; P:GO:0001756; P:GO:0006898; P:GO:0008285; P:GO:0030282; P:GO:0032897; P:GO:0034341; P:GO:0035455; P:GO:0035456; P:GO:0045071; P:GO:0046597; P:GO:0050793; P:GO:0051607; P:GO:0060337; P:GO:0060349; F:GO:0005515; C:GO:0005634; C:GO:0005768; C:GO:0005783; C:GO:0005887; C:GO:0009986; C:GO:0032991; C:GO:0045177	P:in utero embryonic development; P:somitogenesis; P:receptor-mediated endocytosis; P:negative regulation of cell population proliferation; P:bone mineralization; P:negative regulation of viral transcription; P:response to interferon-gamma; P:response to interferon-alpha; P:response to interferon-beta; P:negative regulation of viral genome replication; P:negative regulation of viral entry into ho…			IPR007593 (PFAM); mobidb-lite (MOBIDB_LITE); PTHR13999 (PANTHER); PTHR13999:SF10 (PANTHER)	C:GO:0016021	C:integral component of membrane
Cluster-10407.3	ENSNMLT00000006844.1	Cluster-10407.3_TRINITY_DN1466_c0_g1_i3_1_1-1461	DSA2B_TORMADispanin subfamily A member 2b OS=Torpedo marmorata OX=7788 PE=2 SV=1	1460	13	3.04e-18	67.28	26	P:GO:0001701; P:GO:0001756; P:GO:0006898; P:GO:0008285; P:GO:0030282; P:GO:0030336; P:GO:0032897; P:GO:0034341; P:GO:0035455; P:GO:0035456; P:GO:0045071; P:GO:0045669; P:GO:0046597; P:GO:0051607; P:GO:0060337; P:GO:0060349; F:GO:0005515; C:GO:0005634; C:GO:0005764; C:GO:0005769; C:GO:0005783; C:GO:0005887; C:GO:0009986; C:GO:0032991; C:GO:0045177; C:GO:0098588	P:in utero embryonic development; P:somitogenesis; P:receptor-mediated endocytosis; P:negative regulation of cell population proliferation; P:bone mineralization; P:negative regulation of cell migration; P:negative regulation of viral transcription; P:response to interferon-gamma; P:response to interferon-alpha; P:response to interferon-beta; P:negative regulation of viral genome replication; P:p…			IPR007593 (PFAM); PTHR13999 (PANTHER); PTHR13999:SF10 (PANTHER)	C:GO:0016021	C:integral component of membrane
Cluster-10407.4	ENSNMLT00000006851.1	Cluster-10407.4_TRINITY_DN1466_c0_g1_i5_1_1-1255	DSA2B_TORMADispanin subfamily A member 2b OS=Torpedo marmorata OX=7788 PE=2 SV=1	1254	13	1.69e-16	65.96	23	P:GO:0001701; P:GO:0001756; P:GO:0006898; P:GO:0008285; P:GO:0030282; P:GO:0032897; P:GO:0034341; P:GO:0035455; P:GO:0035456; P:GO:0045071; P:GO:0046597; P:GO:0050793; P:GO:0051607; P:GO:0060337; P:GO:0060349; F:GO:0005515; C:GO:0005634; C:GO:0005768; C:GO:0005783; C:GO:0005887; C:GO:0009986; C:GO:0032991; C:GO:0045177	P:in utero embryonic development; P:somitogenesis; P:receptor-mediated endocytosis; P:negative regulation of cell population proliferation; P:bone mineralization; P:negative regulation of viral transcription; P:response to interferon-gamma; P:response to interferon-alpha; P:response to interferon-beta; P:negative regulation of viral genome replication; P:negative regulation of viral entry into ho…			IPR007593 (PFAM); PTHR13999:SF10 (PANTHER); PTHR13999 (PANTHER)	C:GO:0016021	C:integral component of membrane
Cluster-10407.5	ENSNMLT00000006765.1	Cluster-10407.5_CL2273Contig2_1_1-1336	DSA2B_TORMADispanin subfamily A member 2b OS=Torpedo marmorata OX=7788 PE=2 SV=1	1335	13	2.19e-16	65.86	23	P:GO:0001701; P:GO:0001756; P:GO:0006898; P:GO:0008285; P:GO:0030282; P:GO:0032897; P:GO:0034341; P:GO:0035455; P:GO:0035456; P:GO:0045071; P:GO:0046597; P:GO:0050793; P:GO:0051607; P:GO:0060337; P:GO:0060349; F:GO:0005515; C:GO:0005634; C:GO:0005768; C:GO:0005783; C:GO:0005887; C:GO:0009986; C:GO:0032991; C:GO:0045177	P:in utero embryonic development; P:somitogenesis; P:receptor-mediated endocytosis; P:negative regulation of cell population proliferation; P:bone mineralization; P:negative regulation of viral transcription; P:response to interferon-gamma; P:response to interferon-alpha; P:response to interferon-beta; P:negative regulation of viral genome replication; P:negative regulation of viral entry into ho…			IPR007593 (PFAM); PTHR13999:SF10 (PANTHER); PTHR13999 (PANTHER)	C:GO:0016021	C:integral component of membrane
Cluster-10407.6	ENSNMLT00000007066.1	Cluster-10407.6_TRINITY_DN16468_c0_g1_i12_1_1-2087	SIR3_HUMANNAD-dependent protein deacetylase sirtuin-3, mitochondrial OS=Homo sapiens OX=9606 GN=SIRT3 PE=1 SV=2	2086	20	1.36e-106	64.63	86	P:GO:0000183; P:GO:0006281; P:GO:0006471; P:GO:0007005; P:GO:0008340; P:GO:0009060; P:GO:0010507; P:GO:0014065; P:GO:0016525; P:GO:0022011; P:GO:0031149; P:GO:0031641; P:GO:0031939; P:GO:0032024; P:GO:0034983; P:GO:0035729; P:GO:0036166; P:GO:0042177; P:GO:0042325; P:GO:0043066; P:GO:0043491; P:GO:0044242; P:GO:0044671; P:GO:0045321; P:GO:0045598; P:GO:0045843; P:GO:0045944; P:GO:0045950; P:GO:00…	P:rDNA heterochromatin assembly; P:DNA repair; P:protein ADP-ribosylation; P:mitochondrion organization; P:determination of adult lifespan; P:aerobic respiration; P:negative regulation of autophagy; P:phosphatidylinositol 3-kinase signaling; P:negative regulation of angiogenesis; P:myelination in peripheral nervous system; P:sorocarp stalk cell differentiation; P:regulation of myelination; P:nega…	EC:2.4.2; EC:3.5.1; EC:3.5.1.98; EC:2.4; EC:2; EC:3; EC:3.5; EC:2.4.2.30; EC:2.4.2.31	Glycosyltransferases; Acting on carbon-nitrogen bonds, other than peptide bonds; Histone deacetylase; Glycosyltransferases; Transferases; Hydrolases; Acting on carbon-nitrogen bonds, other than peptide bonds; NAD(+) ADP-ribosyltransferase; NAD(+)--protein-arginine ADP-ribosyltransferase	G3DSA:3.40.50.1220 (GENE3D); IPR003000 (PFAM); IPR026591 (G3DSA:3.30.1600.GENE3D); mobidb-lite (MOBIDB_LITE); mobidb-lite (MOBIDB_LITE); mobidb-lite (MOBIDB_LITE); mobidb-lite (MOBIDB_LITE); PTHR11085:SF5 (PANTHER); PTHR11085 (PANTHER); IPR026590 (PROSITE_PROFILES); IPR029035 (SUPERFAMILY)	F:GO:0070403	F:NAD+ binding
Cluster-10407.7	ENSNMLT00000006814.1	Cluster-10407.7_TRINITY_DN69576_c0_g1_i1_1_1-378	NA	377	NA	NA	NA	NA					mobidb-lite (MOBIDB_LITE)	no GO terms	no GO terms
Cluster-10408.0	NA	Cluster-10408.0_TRINITY_DN15630_c0_g2_i2_1_1-1371	NA	1370	NA	NA	NA	NA					no IPS match	no IPS match	no IPS match
Cluster-10409.0	NA	Cluster-10409.0_TRINITY_DN14920_c0_g1_i9_1_1-713	NA	712	NA	NA	NA	NA					no IPS match	no IPS match	no IPS match
Cluster-1041.0	ENSNMLT00000028035.1	Cluster-1041.0_TRINITY_DN225281_c0_g1_i1_1_1-467	MYSS_CHICKMyosin heavy chain, skeletal muscle, adult OS=Gallus gallus OX=9031 PE=1 SV=4	466	20	2.72e-47	80.41	43	P:GO:0001701; P:GO:0002026; P:GO:0002027; P:GO:0006470; P:GO:0007512; P:GO:0007522; P:GO:0007568; P:GO:0008217; P:GO:0009408; P:GO:0014728; P:GO:0014883; P:GO:0014898; P:GO:0030049; P:GO:0030326; P:GO:0031449; P:GO:0038096; P:GO:0043462; P:GO:0045214; P:GO:0046034; P:GO:0048739; P:GO:0055009; P:GO:0055010; P:GO:0060048; P:GO:0060325; P:GO:0060420; P:GO:1904385; P:GO:1905243; F:GO:0000146; F:GO:00…	P:in utero embryonic development; P:regulation of the force of heart contraction; P:regulation of heart rate; P:protein dephosphorylation; P:adult heart development; P:visceral muscle development; P:aging; P:regulation of blood pressure; P:response to heat; P:regulation of the force of skeletal muscle contraction; P:transition between fast and slow fiber; P:cardiac muscle hypertrophy in response …	EC:3.6.1; EC:3.1.3.16; EC:3.1; EC:3.6; EC:3; EC:3.6.1.15; EC:3.1.3	Acting on acid anhydrides; Protein-serine/threonine phosphatase; Acting on ester bonds; Acting on acid anhydrides; Hydrolases; Nucleoside-triphosphate phosphatase; Acting on ester bonds	Coil (COILS); Coil (COILS); Coil (COILS); IPR002928 (PFAM); G3DSA:1.20.5.370 (GENE3D); G3DSA:1.20.5.370 (GENE3D); PTHR22988 (PANTHER); PTHR22988:SF70 (PANTHER)	C:GO:0016459	C:myosin complex
Cluster-10410.0	NA	Cluster-10410.0_TRINITY_DN256684_c0_g1_i1_1_1-1376	NA	1375	NA	NA	NA	NA					mobidb-lite (MOBIDB_LITE)	no GO terms	no GO terms
Cluster-10411.0	ENSNMLT00000006098.1	Cluster-10411.0_TRINITY_DN140012_c0_g1_i1_1_1-1628	NA	1627	NA	NA	NA	4	P:GO:0006869; P:GO:0042157; F:GO:0008289; C:GO:0005576	P:lipid transport; P:lipoprotein metabolic process; F:lipid binding; C:extracellular region			Coil (COILS); IPR008405 (PFAM); mobidb-lite (MOBIDB_LITE); mobidb-lite (MOBIDB_LITE); mobidb-lite (MOBIDB_LITE); mobidb-lite (MOBIDB_LITE); IPR008405 (PANTHER); PTHR14096:SF59 (PANTHER)	P:GO:0006869; P:GO:0042157; F:GO:0008289; C:GO:0005576	P:lipid transport; P:lipoprotein metabolic process; F:lipid binding; C:extracellular region
Cluster-10412.0	ENSNMLT00000009534.1	Cluster-10412.0_TRINITY_DN129610_c2_g1_i1_1_1-586	NA	585	NA	NA	NA	NA					no IPS match	no IPS match	no IPS match
Cluster-10413.0	ENSNMLT00000033976.1	Cluster-10413.0_CL27094Contig1_1_1-1821	TITIN_MOUSETitin OS=Mus musculus OX=10090 GN=Ttn PE=1 SV=1	1820	20	0	49.84	51	P:GO:0001701; P:GO:0001756; P:GO:0002576; P:GO:0003300; P:GO:0006937; P:GO:0007076; P:GO:0007512; P:GO:0010628; P:GO:0010737; P:GO:0018108; P:GO:0021591; P:GO:0030049; P:GO:0030240; P:GO:0030241; P:GO:0035995; P:GO:0043056; P:GO:0045214; P:GO:0045859; P:GO:0048739; P:GO:0048769; P:GO:0050714; P:GO:0051592; P:GO:0055003; P:GO:0055008; P:GO:0060048; P:GO:0060419; P:GO:1901897; F:GO:0002020; F:GO:00…	P:in utero embryonic development; P:somitogenesis; P:platelet degranulation; P:cardiac muscle hypertrophy; P:regulation of muscle contraction; P:mitotic chromosome condensation; P:adult heart development; P:positive regulation of gene expression; P:protein kinase A signaling; P:peptidyl-tyrosine phosphorylation; P:ventricular system development; P:muscle filament sliding; P:skeletal muscle thin f…	EC:2.7.1; EC:2.7.10; EC:2.7.11; EC:2.7.11.1; EC:2.7; EC:2	Transferring phosphorus-containing groups; Transferring phosphorus-containing groups; Transferring phosphorus-containing groups; Non-specific serine/threonine protein kinase; Transferring phosphorus-containing groups; Transferases	PR00014 (PRINTS); IPR013783 (G3DSA:2.60.40.GENE3D); IPR003961 (PFAM); IPR013783 (G3DSA:2.60.40.GENE3D); IPR013783 (G3DSA:2.60.40.GENE3D); IPR013098 (PFAM); PTHR13817 (PANTHER); PTHR13817:SF135 (PANTHER); IPR003961 (PROSITE_PROFILES); IPR003961 (PROSITE_PROFILES); IPR003961 (PROSITE_PROFILES); IPR003961 (PROSITE_PROFILES); IPR003961 (PROSITE_PROFILES); IPR003961 (CDD); IPR003961 (CDD); IPR003961 (…	F:GO:0005515	F:protein binding
Cluster-10414.0	NA	Cluster-10414.0_SCL3753Contig1_1_1-674	NA	673	NA	NA	NA	NA					mobidb-lite (MOBIDB_LITE); mobidb-lite (MOBIDB_LITE); mobidb-lite (MOBIDB_LITE)	no GO terms	no GO terms
Cluster-10415.0	ENSNMLT00000027376.1	Cluster-10415.0_TRINITY_DN81227_c0_g1_i1_1_1-457	NA	456	NA	NA	NA	NA					no IPS match	no IPS match	no IPS match
Cluster-10416.0	NA	Cluster-10416.0_TRINITY_DN5561_c0_g1_i1_1_1-628	NA	627	NA	NA	NA	NA					mobidb-lite (MOBIDB_LITE); mobidb-lite (MOBIDB_LITE); mobidb-lite (MOBIDB_LITE)	no GO terms	no GO terms
Cluster-10417.0	NA	Cluster-10417.0_TRINITY_DN35564_c0_g3_i1_1_1-1497	NA	1496	NA	NA	NA	NA					no IPS match	no IPS match	no IPS match
Cluster-10418.0	ENSNMLT00000013117.1	Cluster-10418.0_TRINITY_DN81964_c1_g3_i2_1_1-1836	ZCHC4_XENTRrRNA N6-adenosine-methyltransferase ZCCHC4 OS=Xenopus tropicalis OX=8364 GN=zcchc4 PE=2 SV=1	1835	6	0	74	8	P:GO:0031167; P:GO:0045727; F:GO:0003676; F:GO:0008270; F:GO:0008988; F:GO:1904047; C:GO:0005730; C:GO:0005737	P:rRNA methylation; P:positive regulation of translation; F:nucleic acid binding; F:zinc ion binding; F:rRNA (adenine-N6-)-methyltransferase activity; F:S-adenosyl-L-methionine binding; C:nucleolus; C:cytoplasm	EC:2.1; EC:2; EC:2.1.1	Transferring one-carbon groups; Transferases; Transferring one-carbon groups	IPR010666 (PFAM); IPR041370 (PFAM); mobidb-lite (MOBIDB_LITE); mobidb-lite (MOBIDB_LITE); IPR039846 (PANTHER); IPR001878 (PROSITE_PROFILES); PS50216 (PROSITE_PROFILES); IPR037275 (SUPERFAMILY)	P:GO:0031167; F:GO:0003676; F:GO:0008168; F:GO:0008270; F:GO:0008988	P:rRNA methylation; F:nucleic acid binding; F:methyltransferase activity; F:zinc ion binding; F:rRNA (adenine-N6-)-methyltransferase activity
Cluster-10419.0	NA	Cluster-10419.0_TRINITY_DN282048_c0_g1_i1_1_1-334	NA	333	NA	NA	NA	NA					no IPS match	no IPS match	no IPS match
Cluster-1042.0	NA	Cluster-1042.0_TRINITY_DN44895_c2_g1_i1_1_1-328	NA	327	NA	NA	NA	NA					no IPS match	no IPS match	no IPS match
Cluster-10420.0	NA	Cluster-10420.0_TRINITY_DN20636_c0_g1_i1_1_1-998	NA	997	NA	NA	NA	NA					no IPS match	no IPS match	no IPS match
Cluster-10421.0	ENSNMLT00000017548.1	Cluster-10421.0_TRINITY_DN297230_c0_g1_i1_1_1-2420	SIX6_HUMANHomeobox protein SIX6 OS=Homo sapiens OX=9606 GN=SIX6 PE=1 SV=2	2419	20	4.12e-134	86.36	100	P:GO:0000122; P:GO:0001744; P:GO:0001746; P:GO:0001751; P:GO:0001759; P:GO:0002070; P:GO:0002074; P:GO:0003151; P:GO:0003337; P:GO:0003404; P:GO:0006606; P:GO:0007283; P:GO:0007458; P:GO:0007501; P:GO:0007601; P:GO:0007605; P:GO:0008347; P:GO:0008582; P:GO:0008584; P:GO:0009649; P:GO:0009886; P:GO:0009946; P:GO:0009948; P:GO:0014016; P:GO:0014842; P:GO:0021610; P:GO:0021797; P:GO:0021798; P:GO:00…	P:negative regulation of transcription by RNA polymerase II; P:optic lobe placode formation; P:Bolwig's organ morphogenesis; P:compound eye photoreceptor cell differentiation; P:organ induction; P:epithelial cell maturation; P:extraocular skeletal muscle development; P:outflow tract morphogenesis; P:mesenchymal to epithelial transition involved in metanephros morphogenesis; P:optic vesicle morpho…			IPR031701 (PFAM); IPR001356 (PFAM); G3DSA:1.10.10.60 (GENE3D); mobidb-lite (MOBIDB_LITE); PTHR10390 (PANTHER); IPR032949 (PTHR10390:PANTHER); IPR001356 (PROSITE_PROFILES); IPR001356 (CDD); IPR009057 (SUPERFAMILY)	P:GO:0001654; P:GO:0006355; P:GO:0007420; F:GO:0000981; F:GO:0003677	P:eye development; P:regulation of transcription, DNA-templated; P:brain development; F:DNA-binding transcription factor activity, RNA polymerase II-specific; F:DNA binding
Cluster-10422.0	ENSNMLT00000019100.1	Cluster-10422.0_TRINITY_DN167029_c0_g1_i1_1_1-481	CEAM1_RATCarcinoembryonic antigen-related cell adhesion molecule 1 OS=Rattus norvegicus OX=10116 GN=Ceacam1 PE=1 SV=4	480	7	8.47e-07	52.04	27	P:GO:0002683; P:GO:0002697; P:GO:0006810; P:GO:0008285; P:GO:0010468; P:GO:0010604; P:GO:0010605; P:GO:0031324; P:GO:0043410; P:GO:0044403; P:GO:0045595; P:GO:0045859; P:GO:0048585; P:GO:0050776; P:GO:0050870; P:GO:0051055; P:GO:0051241; P:GO:0071310; P:GO:0080134; P:GO:0098742; P:GO:2000026; F:GO:0019901; F:GO:0042802; F:GO:0046983; C:GO:0005911; C:GO:0042995; C:GO:0098590	P:negative regulation of immune system process; P:regulation of immune effector process; P:transport; P:negative regulation of cell population proliferation; P:regulation of gene expression; P:positive regulation of macromolecule metabolic process; P:negative regulation of macromolecule metabolic process; P:negative regulation of cellular metabolic process; P:positive regulation of MAPK cascade; …			IPR013783 (G3DSA:2.60.40.GENE3D); IPR007110 (PFAM); IPR007110 (PROSITE_PROFILES); cd00096 (CDD); IPR036179 (SUPERFAMILY)	no GO terms	no GO terms
Cluster-10423.0	ENSNMLT00000025308.1	Cluster-10423.0_TRINITY_DN91758_c0_g1_i1_1_1-712	S26A6_MOUSESolute carrier family 26 member 6 OS=Mus musculus OX=10090 GN=Slc26a6 PE=1 SV=2	711	17	3.2e-21	64.78	57	P:GO:0002931; P:GO:0007588; P:GO:0007605; P:GO:0009751; P:GO:0009887; P:GO:0010996; P:GO:0015701; P:GO:0015724; P:GO:0015755; P:GO:0015797; P:GO:0030321; P:GO:0032880; P:GO:0034766; P:GO:0035864; P:GO:0038166; P:GO:0042045; P:GO:0042493; P:GO:0045793; P:GO:0046724; P:GO:0048240; P:GO:0050892; P:GO:0051454; P:GO:0060081; P:GO:0070528; P:GO:0071320; P:GO:0071332; P:GO:0071346; P:GO:0090102; P:GO:00…	P:response to ischemia; P:excretion; P:sensory perception of sound; P:response to salicylic acid; P:animal organ morphogenesis; P:response to auditory stimulus; P:bicarbonate transport; P:formate transport; P:fructose transmembrane transport; P:mannitol transport; P:transepithelial chloride transport; P:regulation of protein localization; P:negative regulation of ion transmembrane transport; P:re…	EC:3.6.1; EC:3.6; EC:3; EC:7; EC:3.6.1.15	Acting on acid anhydrides; Acting on acid anhydrides; Hydrolases; Translocases; Nucleoside-triphosphate phosphatase	Coil (COILS); IPR002645 (PFAM); IPR036513 (G3DSA:3.30.750.GENE3D); mobidb-lite (MOBIDB_LITE); mobidb-lite (MOBIDB_LITE); mobidb-lite (MOBIDB_LITE); PTHR11814:SF200 (PANTHER); IPR001902 (PANTHER); IPR002645 (PROSITE_PROFILES); cd07042 (CDD); IPR036513 (SUPERFAMILY)	P:GO:0008272; P:GO:0055085; F:GO:0008271; C:GO:0016020	P:sulfate transport; P:transmembrane transport; F:secondary active sulfate transmembrane transporter activity; C:membrane
Cluster-10424.0	ENSNMLT00000049911.1	Cluster-10424.0_TRINITY_DN15450_c0_g4_i1_1_1-891	NA	890	NA	NA	NA	NA					no IPS match	no IPS match	no IPS match
Cluster-10425.0	ENSNMLT00000009000.1	Cluster-10425.0_TRINITY_DN98649_c0_g1_i1_1_1-1149	NA	1148	NA	NA	NA	NA					no IPS match	no IPS match	no IPS match
Cluster-10426.0	ENSNMLT00000022581.1	Cluster-10426.0_TRINITY_DN113996_c0_g1_i1_1_1-385	MYO7A_DROPSMyosin-VIIa OS=Drosophila pseudoobscura pseudoobscura OX=46245 GN=ck PE=3 SV=1	384	15	8.97e-59	70.9	54	P:GO:0001845; P:GO:0006886; P:GO:0007015; P:GO:0007165; P:GO:0007601; P:GO:0007605; P:GO:0008407; P:GO:0008586; P:GO:0030050; P:GO:0032529; P:GO:0035293; P:GO:0035317; P:GO:0042462; P:GO:0048800; P:GO:0050957; P:GO:0051904; P:GO:0060088; P:GO:0065003; P:GO:1904970; F:GO:0000146; F:GO:0005516; F:GO:0005524; F:GO:0008134; F:GO:0019904; F:GO:0030507; F:GO:0030898; F:GO:0032027; F:GO:0035091; F:GO:00…	P:phagolysosome assembly; P:intracellular protein transport; P:actin filament organization; P:signal transduction; P:visual perception; P:sensory perception of sound; P:chaeta morphogenesis; P:imaginal disc-derived wing vein morphogenesis; P:vesicle transport along actin filament; P:follicle cell microvillus organization; P:chitin-based larval cuticle pattern formation; P:imaginal disc-derived wi…	EC:3.6.1; EC:3.6; EC:3; EC:3.6.1.15	Acting on acid anhydrides; Acting on acid anhydrides; Hydrolases; Nucleoside-triphosphate phosphatase	IPR011993 (G3DSA:2.30.29.GENE3D); PTHR22692:SF29 (PANTHER); PTHR22692 (PANTHER); IPR000299 (PROSITE_PROFILES); IPR006020 (PROSITE_PROFILES); IPR041794 (CDD); SSF50729 (SUPERFAMILY)	C:GO:0005856	C:cytoskeleton
Cluster-10427.0	ENSNMLT00000019602.1	Cluster-10427.0_TRINITY_DN5868_c0_g2_i1_1_1-417	NA	416	NA	NA	NA	NA					no IPS match	no IPS match	no IPS match
Cluster-10428.0	NA	Cluster-10428.0_TRINITY_DN38531_c0_g1_i4_1_1-491	NA	490	NA	NA	NA	NA					no IPS match	no IPS match	no IPS match
Cluster-10428.1	NA	Cluster-10428.1_TRINITY_DN38531_c0_g1_i7_1_1-595	NA	594	NA	NA	NA	NA					no IPS match	no IPS match	no IPS match
Cluster-10429.0	NA	Cluster-10429.0_TRINITY_DN200093_c0_g1_i1_1_1-308	NA	307	NA	NA	NA	NA					no IPS match	no IPS match	no IPS match
Cluster-1043.0	ENSNMLT00000006962.1	Cluster-1043.0_TRINITY_DN52372_c0_g1_i1_1_1-332	RYR1_PIGRyanodine receptor 1 OS=Sus scrofa OX=9823 GN=RYR1 PE=2 SV=2	331	13	4.79e-54	86.09	72	P:GO:0001666; P:GO:0003143; P:GO:0003151; P:GO:0003220; P:GO:0003300; P:GO:0005513; P:GO:0007584; P:GO:0010460; P:GO:0010881; P:GO:0014850; P:GO:0032355; P:GO:0035206; P:GO:0035584; P:GO:0035994; P:GO:0043588; P:GO:0043931; P:GO:0048741; P:GO:0051284; P:GO:0051289; P:GO:0051481; P:GO:0051775; P:GO:0071277; P:GO:0071286; P:GO:0071313; P:GO:0071318; P:GO:0071421; P:GO:0071872; P:GO:0072347; P:GO:00…	P:response to hypoxia; P:embryonic heart tube morphogenesis; P:outflow tract morphogenesis; P:left ventricular cardiac muscle tissue morphogenesis; P:cardiac muscle hypertrophy; P:detection of calcium ion; P:response to nutrient; P:positive regulation of heart rate; P:regulation of cardiac muscle contraction by regulation of the release of sequestered calcium ion; P:response to muscle activity; P…	EC:7	Translocases	IPR043136 (G3DSA:2.60.120.GENE3D); PTHR13715 (PANTHER); IPR033215 (PTHR13715:PANTHER)	P:GO:0051209; F:GO:0005219; F:GO:0005509	P:release of sequestered calcium ion into cytosol; F:ryanodine-sensitive calcium-release channel activity; F:calcium ion binding
Cluster-10430.0	ENSNMLT00000014642.1	Cluster-10430.0_TRINITY_DN111562_c0_g1_i5_1_1-4033	SLC31_HUMANNeutral and basic amino acid transport protein rBAT OS=Homo sapiens OX=9606 GN=SLC3A1 PE=1 SV=2	4032	20	4.88e-139	56.04	17	P:GO:0005975; P:GO:0015802; P:GO:0015811; P:GO:0042147; P:GO:0043001; P:GO:2000300; F:GO:0005515; F:GO:0008233; F:GO:0015174; F:GO:0015184; F:GO:0044877; F:GO:0090599; C:GO:0005774; C:GO:0005802; C:GO:0005856; C:GO:0005887; C:GO:0031526	P:carbohydrate metabolic process; P:basic amino acid transport; P:L-cystine transport; P:retrograde transport, endosome to Golgi; P:Golgi to plasma membrane protein transport; P:regulation of synaptic vesicle exocytosis; F:protein binding; F:peptidase activity; F:basic amino acid transmembrane transporter activity; F:L-cystine transmembrane transporter activity; F:protein-containing complex bindi…	EC:3.2; EC:3.4; EC:3.2.1.20; EC:3; EC:7; EC:3.2.1	Glycosylases; Acting on peptide bonds (peptidases); Alpha-glucosidase; Hydrolases; Translocases; Glycosylases	IPR006047 (PFAM); IPR013780 (G3DSA:2.60.40.GENE3D); G3DSA:3.20.20.80 (GENE3D); PTHR10357:SF177 (PANTHER); PTHR10357 (PANTHER); IPR017853 (SUPERFAMILY)	P:GO:0005975; F:GO:0003824	P:carbohydrate metabolic process; F:catalytic activity
Cluster-10431.0	NA	Cluster-10431.0_TRINITY_DN51938_c0_g1_i2_1_1-578	NA	577	NA	NA	NA	NA					no IPS match	no IPS match	no IPS match
Cluster-10432.0	NA	Cluster-10432.0_TRINITY_DN55545_c0_g2_i1_1_1-699	NA	698	NA	NA	NA	NA					mobidb-lite (MOBIDB_LITE)	no GO terms	no GO terms
Cluster-10433.0	ENSNMLT00000043375.1	Cluster-10433.0_CL26137Contig1_1_1-1548	TLK1_MOUSESerine/threonine-protein kinase tousled-like 1 OS=Mus musculus OX=10090 GN=Tlk1 PE=1 SV=2	1547	9	1.05e-49	89.57	24	P:GO:0001672; P:GO:0006357; P:GO:0006886; P:GO:0006974; P:GO:0007049; P:GO:0007059; P:GO:0007275; P:GO:0007283; P:GO:0010507; P:GO:0018105; P:GO:0030154; P:GO:0032435; P:GO:0035556; P:GO:0045860; P:GO:0046777; P:GO:0071480; P:GO:1900368; F:GO:0005524; F:GO:0042802; F:GO:0106310; F:GO:0106311; C:GO:0005654; C:GO:0005882; C:GO:0048471	P:regulation of chromatin assembly or disassembly; P:regulation of transcription by RNA polymerase II; P:intracellular protein transport; P:cellular response to DNA damage stimulus; P:cell cycle; P:chromosome segregation; P:multicellular organism development; P:spermatogenesis; P:negative regulation of autophagy; P:peptidyl-serine phosphorylation; P:cell differentiation; P:negative regulation of …	EC:2.7.1; EC:2.7.11; EC:2.7.11.1; EC:2.7; EC:2	Transferring phosphorus-containing groups; Transferring phosphorus-containing groups; Non-specific serine/threonine protein kinase; Transferring phosphorus-containing groups; Transferases	PTHR22974 (PANTHER); PTHR22974:SF22 (PANTHER); IPR011009 (SUPERFAMILY)	no GO terms	no GO terms
Cluster-10434.0	NA	Cluster-10434.0_TRINITY_DN12954_c4_g1_i1_1_1-1060	NA	1059	NA	NA	NA	NA					no IPS match	no IPS match	no IPS match
Cluster-10435.0	ENSNMLT00000029842.1	Cluster-10435.0_CL17083Contig1_1_1-1453	NA	1452	NA	NA	NA	NA					no IPS match	no IPS match	no IPS match
Cluster-10436.0	ENSNMLT00000031096.1	Cluster-10436.0_CL7840Contig1_1_1-645	LIAT1_HUMANProtein LIAT1 OS=Homo sapiens OX=9606 GN=LIAT1 PE=1 SV=2	644	1	1.94e-06	47.76	2	P:GO:0016598; F:GO:0005515	P:protein arginylation; F:protein binding			no IPS match	no IPS match	no IPS match
Cluster-10437.0	ENSNMLT00000010761.1	Cluster-10437.0_TRINITY_DN149607_c0_g1_i1_1_1-1683	ALPL_ARATHProtein ALP1-like OS=Arabidopsis thaliana OX=3702 GN=At3g55350 PE=2 SV=1	1682	8	1.57e-26	42.96	2	F:GO:0005488; C:GO:0005634	F:binding; C:nucleus			IPR027806 (PFAM); PTHR22930:SF207 (PANTHER); PTHR22930 (PANTHER)	no GO terms	no GO terms
Cluster-10438.0	NA	Cluster-10438.0_TRINITY_DN122235_c1_g1_i1_1_1-512	NA	511	NA	NA	NA	NA					no IPS match	no IPS match	no IPS match
Cluster-10439.0	ENSNMLT00000039182.1	Cluster-10439.0_TRINITY_DN83831_c0_g1_i1_1_1-1351	IUNH_CRIFAInosine-uridine preferring nucleoside hydrolase OS=Crithidia fasciculata OX=5656 GN=IUNH PE=1 SV=3	1350	20	2.35e-31	47.32	11	P:GO:0006152; P:GO:0034654; P:GO:0042454; P:GO:0043094; P:GO:0072527; P:GO:1901566; F:GO:0005515; F:GO:0008477; F:GO:0046872; F:GO:0050263; C:GO:0005737	P:purine nucleoside catabolic process; P:nucleobase-containing compound biosynthetic process; P:ribonucleoside catabolic process; P:cellular metabolic compound salvage; P:pyrimidine-containing compound metabolic process; P:organonitrogen compound biosynthetic process; F:protein binding; F:purine nucleosidase activity; F:metal ion binding; F:ribosylpyrimidine nucleosidase activity; C:cytoplasm	EC:3.2; EC:3.2.2.8; EC:3; EC:3.2.2.1; EC:3.2.2	Glycosylases; Ribosylpyrimidine nucleosidase; Hydrolases; Purine nucleosidase; Glycosylases	IPR036452 (G3DSA:3.90.245.GENE3D); IPR001910 (PFAM); mobidb-lite (MOBIDB_LITE); mobidb-lite (MOBIDB_LITE); PTHR46190 (PANTHER); cd02649 (CDD); IPR036452 (SUPERFAMILY)	no GO terms	no GO terms
Cluster-1044.0	ENSNMLT00000010532.1	Cluster-1044.0_TRINITY_DN158118_c0_g1_i2_1_1-484	CILP2_HUMANCartilage intermediate layer protein 2 OS=Homo sapiens OX=9606 GN=CILP2 PE=2 SV=2	483	4	1.46e-12	57.15	3	F:GO:0004035; F:GO:0004551; C:GO:0005615	F:alkaline phosphatase activity; F:nucleotide diphosphatase activity; C:extracellular space	EC:3.6.1; EC:3.1; EC:3.6; EC:3; EC:3.6.1.9; EC:3.1.3.1; EC:3.1.3	Acting on acid anhydrides; Acting on ester bonds; Acting on acid anhydrides; Hydrolases; Nucleotide diphosphatase; Alkaline phosphatase; Acting on ester bonds	IPR025155 (PFAM); PTHR15031:SF4 (PANTHER); IPR039675 (PANTHER)	no GO terms	no GO terms
Cluster-10440.0	ENSNMLT00000015139.1	Cluster-10440.0_TRINITY_DN306203_c0_g1_i1_1_1-472	WASF3_MOUSEWiskott-Aldrich syndrome protein family member 3 OS=Mus musculus OX=10090 GN=Wasf3 PE=1 SV=1	471	3	8.79e-11	89.12	14	P:GO:0008360; P:GO:0014003; P:GO:0030032; P:GO:0031643; P:GO:0098885; P:GO:2000601; F:GO:0003779; F:GO:0034237; F:GO:0071933; C:GO:0005856; C:GO:0030027; C:GO:0031209; C:GO:0098794; C:GO:0098978	P:regulation of cell shape; P:oligodendrocyte development; P:lamellipodium assembly; P:positive regulation of myelination; P:modification of postsynaptic actin cytoskeleton; P:positive regulation of Arp2/3 complex-mediated actin nucleation; F:actin binding; F:protein kinase A regulatory subunit binding; F:Arp2/3 complex binding; C:cytoskeleton; C:lamellipodium; C:SCAR complex; C:postsynapse; C:gl…			G3DSA:1.20.58.1570 (GENE3D); PTHR12902:SF34 (PANTHER); IPR028288 (PANTHER)	P:GO:0030036; C:GO:0005856	P:actin cytoskeleton organization; C:cytoskeleton
Cluster-10441.0	ENSNMLT00000030612.1	Cluster-10441.0_TRINITY_DN117113_c0_g1_i2_1_1-954	MLRN_CHICKMyosin regulatory light chain 2, smooth muscle minor isoform OS=Gallus gallus OX=9031 PE=2 SV=2	953	20	1.38e-111	91.97	49	P:GO:0000281; P:GO:0002119; P:GO:0003384; P:GO:0006942; P:GO:0007110; P:GO:0008360; P:GO:0010172; P:GO:0019749; P:GO:0030010; P:GO:0030049; P:GO:0030308; P:GO:0031036; P:GO:0035159; P:GO:0035277; P:GO:0035317; P:GO:0045652; P:GO:0045879; P:GO:0055003; P:GO:0055010; P:GO:0060288; P:GO:0060289; P:GO:0072659; P:GO:0090254; P:GO:0098735; P:GO:1903688; F:GO:0003785; F:GO:0005509; F:GO:0008307; F:GO:00…	P:mitotic cytokinesis; P:nematode larval development; P:apical constriction involved in gastrulation; P:regulation of striated muscle contraction; P:meiosis I cytokinesis; P:regulation of cell shape; P:embryonic body morphogenesis; P:cytoskeleton-dependent cytoplasmic transport, nurse cell to oocyte; P:establishment of cell polarity; P:muscle filament sliding; P:negative regulation of cell growth…	EC:3.6.1; EC:3.6; EC:3; EC:3.6.1.15	Acting on acid anhydrides; Acting on acid anhydrides; Hydrolases; Nucleoside-triphosphate phosphatase	G3DSA:1.10.238.10 (GENE3D); G3DSA:1.10.238.10 (GENE3D); IPR002048 (PFAM); IPR002048 (PFAM); PTHR23049:SF66 (PANTHER); PTHR23049 (PANTHER); IPR018247 (PROSITE_PATTERNS); IPR002048 (PROSITE_PROFILES); IPR002048 (PROSITE_PROFILES); IPR002048 (PROSITE_PROFILES); IPR002048 (CDD); IPR011992 (SUPERFAMILY)	F:GO:0005509	F:calcium ion binding
Cluster-10442.0	ENSNMLT00000023845.1	Cluster-10442.0_TRINITY_DN3351_c0_g1_i4_1_1-3824	SC6A2_HUMANSodium-dependent noradrenaline transporter OS=Homo sapiens OX=9606 GN=SLC6A2 PE=1 SV=1	3823	20	0	74.71	93	P:GO:0001666; P:GO:0007568; P:GO:0007584; P:GO:0007595; P:GO:0007608; P:GO:0007612; P:GO:0007613; P:GO:0008344; P:GO:0009636; P:GO:0010039; P:GO:0010628; P:GO:0010940; P:GO:0014064; P:GO:0015718; P:GO:0015837; P:GO:0021941; P:GO:0021984; P:GO:0030431; P:GO:0032227; P:GO:0032355; P:GO:0035094; P:GO:0035176; P:GO:0040018; P:GO:0042053; P:GO:0042136; P:GO:0042220; P:GO:0042310; P:GO:0042416; P:GO:00…	P:response to hypoxia; P:aging; P:response to nutrient; P:lactation; P:sensory perception of smell; P:learning; P:memory; P:adult locomotory behavior; P:response to toxic substance; P:response to iron ion; P:positive regulation of gene expression; P:positive regulation of necrotic cell death; P:positive regulation of serotonin secretion; P:monocarboxylic acid transport; P:amine transport; P:negat…	EC:7	Translocases	IPR000175 (PRINTS); IPR000175 (PFAM); IPR000175 (PANTHER); PTHR11616:SF245 (PANTHER); IPR000175 (PROSITE_PATTERNS); IPR000175 (PROSITE_PATTERNS); IPR000175 (PROSITE_PROFILES); IPR037272 (SUPERFAMILY)	C:GO:0016021	C:integral component of membrane
Cluster-10443.0	ENSNMLT00000035335.1	Cluster-10443.0_TRINITY_DN21881_c0_g1_i6_1_1-1934	DAAF3_DANREDynein assembly factor 3, axonemal OS=Danio rerio OX=7955 GN=dnaaf3 PE=2 SV=2	1933	10	5.49e-133	59.49	5	P:GO:0003341; P:GO:0007368; P:GO:0007507; P:GO:0044458; P:GO:0070286	P:cilium movement; P:determination of left/right symmetry; P:heart development; P:motile cilium assembly; P:axonemal dynein complex assembly			IPR027974 (PFAM); IPR028235 (PFAM); mobidb-lite (MOBIDB_LITE); IPR039304 (PANTHER)	P:GO:0070286	P:axonemal dynein complex assembly
Cluster-10444.0	NA	Cluster-10444.0_TRINITY_DN125651_c0_g1_i1_1_1-341	NA	340	NA	NA	NA	NA					no IPS match	no IPS match	no IPS match
Cluster-10445.0	ENSNMLT00000022766.1	Cluster-10445.0_TRINITY_DN19649_c0_g1_i2_1_1-1854	SAHH3_HUMANAdenosylhomocysteinase 3 OS=Homo sapiens OX=9606 GN=AHCYL2 PE=1 SV=1	1853	20	0	80.35	23	P:GO:0006378; P:GO:0006611; P:GO:0006730; P:GO:0006915; P:GO:0010765; P:GO:0019510; P:GO:0031440; P:GO:0032412; P:GO:0033353; P:GO:0038166; P:GO:0042045; P:GO:0044070; P:GO:0051592; P:GO:1903779; P:GO:1990456; F:GO:0003723; F:GO:0004013; F:GO:0042802; C:GO:0005789; C:GO:0005829; C:GO:0016324; C:GO:0043005; C:GO:0044233	P:mRNA polyadenylation; P:protein export from nucleus; P:one-carbon metabolic process; P:apoptotic process; P:positive regulation of sodium ion transport; P:S-adenosylhomocysteine catabolic process; P:regulation of mRNA 3'-end processing; P:regulation of ion transmembrane transporter activity; P:S-adenosylmethionine cycle; P:angiotensin-activated signaling pathway; P:epithelial fluid transport; P…	EC:3.3; EC:3; EC:3.3.1.1; EC:3.3.1	Acting on ether bonds; Hydrolases; Adenosylhomocysteinase; Acting on ether bonds	IPR042172 (G3DSA:3.40.50.GENE3D); IPR000043 (PFAM); G3DSA:3.40.50.720 (GENE3D); IPR042172 (G3DSA:3.40.50.GENE3D); IPR000043 (TIGRFAM); IPR015878 (PFAM); mobidb-lite (MOBIDB_LITE); mobidb-lite (MOBIDB_LITE); mobidb-lite (MOBIDB_LITE); IPR000043 (PANTHER); PTHR23420:SF2 (PANTHER); IPR020082 (PROSITE_PATTERNS); IPR020082 (PROSITE_PATTERNS); IPR000043 (CDD); IPR036291 (SUPERFAMILY); SSF52283 (SUPERFA…	F:GO:0004013	F:adenosylhomocysteinase activity
Cluster-10446.0	ENSNMLT00000017282.1	Cluster-10446.0_TRINITY_DN309945_c0_g1_i1_1_1-319	FOXE4_XENLAForkhead box protein E4 OS=Xenopus laevis OX=8355 GN=foxe4 PE=2 SV=1	318	20	1.79e-61	89.14	59	P:GO:0000122; P:GO:0001568; P:GO:0001755; P:GO:0001756; P:GO:0001829; P:GO:0001892; P:GO:0001946; P:GO:0002930; P:GO:0006590; P:GO:0007155; P:GO:0007398; P:GO:0007412; P:GO:0007498; P:GO:0007595; P:GO:0008286; P:GO:0008542; P:GO:0021510; P:GO:0021794; P:GO:0021855; P:GO:0022029; P:GO:0030878; P:GO:0031069; P:GO:0033504; P:GO:0042789; P:GO:0043114; P:GO:0043524; P:GO:0045944; P:GO:0048538; P:GO:00…	P:negative regulation of transcription by RNA polymerase II; P:blood vessel development; P:neural crest cell migration; P:somitogenesis; P:trophectodermal cell differentiation; P:embryonic placenta development; P:lymphangiogenesis; P:trabecular meshwork development; P:thyroid hormone generation; P:cell adhesion; P:ectoderm development; P:axon target recognition; P:mesoderm development; P:lactatio…			IPR001766 (PFAM); IPR036388 (G3DSA:1.10.10.GENE3D); PTHR11829 (PANTHER); PTHR11829:SF368 (PANTHER); IPR030456 (PROSITE_PATTERNS); IPR001766 (PROSITE_PROFILES); IPR036390 (SUPERFAMILY)	P:GO:0006355; F:GO:0003700; F:GO:0043565	P:regulation of transcription, DNA-templated; F:DNA-binding transcription factor activity; F:sequence-specific DNA binding
Cluster-10447.0	ENSNMLT00000027638.1	Cluster-10447.0_TRINITY_DN1868_c0_g1_i5_1_1-5820	USO1_RATGeneral vesicular transport factor p115 OS=Rattus norvegicus OX=10116 GN=Uso1 PE=1 SV=1	5819	8	0	71.62	21	P:GO:0006886; P:GO:0007030; P:GO:0007264; P:GO:0010389; P:GO:0032252; P:GO:0044719; P:GO:0045056; P:GO:0048208; P:GO:0048211; P:GO:0048219; P:GO:0048280; P:GO:0051260; P:GO:1900076; F:GO:0042802; C:GO:0001650; C:GO:0005783; C:GO:0005795; C:GO:0005829; C:GO:0012507; C:GO:0048471; C:GO:0090498	P:intracellular protein transport; P:Golgi organization; P:small GTPase mediated signal transduction; P:regulation of G2/M transition of mitotic cell cycle; P:secretory granule localization; P:regulation of imaginal disc-derived wing size; P:transcytosis; P:COPII vesicle coating; P:Golgi vesicle docking; P:inter-Golgi cisterna vesicle-mediated transport; P:vesicle fusion with Golgi apparatus; P:p…			Coil (COILS); Coil (COILS); Coil (COILS); Coil (COILS); Coil (COILS); IPR011989 (G3DSA:1.25.10.GENE3D); IPR006955 (PFAM); IPR006953 (PFAM); IPR041209 (PFAM); IPR011989 (G3DSA:1.25.10.GENE3D); mobidb-lite (MOBIDB_LITE); PTHR10013:SF0 (PANTHER); PTHR10013 (PANTHER); IPR016024 (SUPERFAMILY)	P:GO:0006886; P:GO:0016192; P:GO:0048280; C:GO:0000139; C:GO:0005737	P:intracellular protein transport; P:vesicle-mediated transport; P:vesicle fusion with Golgi apparatus; C:Golgi membrane; C:cytoplasm
Cluster-10448.0	NA	Cluster-10448.0_TRINITY_DN16431_c0_g1_i1_1_1-710	NA	709	NA	NA	NA	NA					mobidb-lite (MOBIDB_LITE)	no GO terms	no GO terms
Cluster-10449.0	NA	Cluster-10449.0_SCL4709Contig1_1_1-1005	NA	1004	NA	NA	NA	NA					mobidb-lite (MOBIDB_LITE); mobidb-lite (MOBIDB_LITE); mobidb-lite (MOBIDB_LITE); mobidb-lite (MOBIDB_LITE)	no GO terms	no GO terms
Cluster-1045.0	ENSNMLT00000042074.1	Cluster-1045.0_TRINITY_DN105916_c0_g1_i1_1_1-541	NA	540	NA	NA	NA	NA					IPR038874 (PANTHER)	no GO terms	no GO terms
Cluster-10450.0	ENSNMLT00000009466.1	Cluster-10450.0_TRINITY_DN37173_c0_g1_i5_1_1-2884	A33_PLEWAZinc-binding protein A33 OS=Pleurodeles waltl OX=8319 PE=1 SV=2	2883	20	2.86e-71	48.11	30	P:GO:0000209; P:GO:0001817; P:GO:0007275; P:GO:0009967; P:GO:0009968; P:GO:0010629; P:GO:0016043; P:GO:0031329; P:GO:0031400; P:GO:0031647; P:GO:0034341; P:GO:0043122; P:GO:0044092; P:GO:0045596; P:GO:0045861; P:GO:0046596; P:GO:0048525; P:GO:0051091; P:GO:0051241; P:GO:0051726; P:GO:1902186; F:GO:0004842; F:GO:0008270; F:GO:0042802; C:GO:0005654; C:GO:0012505; C:GO:0016020; C:GO:0031410; C:GO:00…	P:protein polyubiquitination; P:regulation of cytokine production; P:multicellular organism development; P:positive regulation of signal transduction; P:negative regulation of signal transduction; P:negative regulation of gene expression; P:cellular component organization; P:regulation of cellular catabolic process; P:negative regulation of protein modification process; P:regulation of protein st…	EC:2	Transferases	Coil (COILS); IPR003879 (PRINTS); PF15227 (PFAM); IPR000315 (PFAM); G3DSA:3.30.40.200 (GENE3D); IPR013083 (G3DSA:3.30.40.GENE3D); IPR006574 (PFAM); IPR043136 (G3DSA:2.60.120.GENE3D); IPR003877 (PFAM); PTHR24103 (PANTHER); PTHR24103:SF592 (PANTHER); IPR017907 (PROSITE_PATTERNS); IPR000315 (PROSITE_PROFILES); IPR001841 (PROSITE_PROFILES); IPR001870 (PROSITE_PROFILES); cd16595 (CDD); cd13733 (CDD); …	F:GO:0005515; F:GO:0008270	F:protein binding; F:zinc ion binding
Cluster-10451.0	NA	Cluster-10451.0_TRINITY_DN45246_c2_g1_i2_1_1-1016	NA	1015	NA	NA	NA	NA					mobidb-lite (MOBIDB_LITE)	no GO terms	no GO terms
Cluster-10452.0	ENSNMLT00000045629.1	Cluster-10452.0_TRINITY_DN145341_c0_g1_i1_1_1-1114	RPRMA_DANREProtein reprimo A OS=Danio rerio OX=7955 GN=rprma PE=3 SV=1	1113	10	1.37e-53	76.86	5	P:GO:0007050; P:GO:0007346; F:GO:0005515; C:GO:0005737; C:GO:0016021	P:cell cycle arrest; P:regulation of mitotic cell cycle; F:protein binding; C:cytoplasm; C:integral component of membrane			IPR033356 (PTHR28649:PANTHER); IPR043383 (PANTHER)	P:GO:0007050; P:GO:0007346	P:cell cycle arrest; P:regulation of mitotic cell cycle
Cluster-10453.0	NA	Cluster-10453.0_TRINITY_DN12216_c8_g1_i2_1_1-458	NA	457	NA	NA	NA	NA					no IPS match	no IPS match	no IPS match
Cluster-10454.0	ENSNMLT00000047634.1	Cluster-10454.0_TRINITY_DN220620_c0_g1_i1_1_1-2446	DDX28_MACFAProbable ATP-dependent RNA helicase DDX28 OS=Macaca fascicularis OX=9541 GN=DDX28 PE=2 SV=1	2445	20	2e-148	53.15	9	P:GO:0006364; P:GO:1902775; F:GO:0004386; F:GO:0005524; F:GO:0019843; C:GO:0005730; C:GO:0005829; C:GO:0035770; C:GO:0042645	P:rRNA processing; P:mitochondrial large ribosomal subunit assembly; F:helicase activity; F:ATP binding; F:rRNA binding; C:nucleolus; C:cytosol; C:ribonucleoprotein granule; C:mitochondrial nucleoid	EC:3.6.1; EC:3.6; EC:3; EC:3.6.1.15	Acting on acid anhydrides; Acting on acid anhydrides; Hydrolases; Nucleoside-triphosphate phosphatase	G3DSA:3.40.50.300 (GENE3D); IPR011545 (PFAM); G3DSA:3.40.50.300 (GENE3D); IPR001650 (PFAM); PTHR24031:SF421 (PANTHER); PTHR24031 (PANTHER); IPR014014 (PROSITE_PROFILES); IPR014001 (PROSITE_PROFILES); IPR001650 (PROSITE_PROFILES); cd18787 (CDD); IPR027417 (SUPERFAMILY)	F:GO:0003676; F:GO:0004386; F:GO:0005524	F:nucleic acid binding; F:helicase activity; F:ATP binding
Cluster-10455.0	ENSNMLT00000007770.1	Cluster-10455.0_TRINITY_DN104723_c0_g2_i1_1_1-1436	POL_SFV1Pro-Pol polyprotein OS=Simian foamy virus type 1 OX=338478 GN=pol PE=1 SV=3	1435	20	1.82e-36	44.96	4	P:GO:0015074; F:GO:0003676; F:GO:0016787; C:GO:0005622	P:DNA integration; F:nucleic acid binding; F:hydrolase activity; C:intracellular anatomical structure	EC:3	Hydrolases	IPR001584 (PFAM); G3DSA:1.10.340.70 (GENE3D); IPR041588 (PFAM); IPR036397 (G3DSA:3.30.420.GENE3D); mobidb-lite (MOBIDB_LITE); mobidb-lite (MOBIDB_LITE); PTHR34072 (PANTHER); IPR001584 (PROSITE_PROFILES); IPR012337 (SUPERFAMILY)	P:GO:0015074; F:GO:0003676	P:DNA integration; F:nucleic acid binding
Cluster-10456.0	ENSNMLT00000050040.1	Cluster-10456.0_TRINITY_DN27285_c0_g1_i3_1_1-1353	MALD3_MOUSEMARVEL domain-containing protein 3 OS=Mus musculus OX=10090 GN=Marveld3 PE=2 SV=1	1352	2	4.93e-08	46.84	2	P:GO:0048523; C:GO:0016020	P:negative regulation of cellular process; C:membrane			mobidb-lite (MOBIDB_LITE); PTHR21737:SF16 (PANTHER); PTHR21737 (PANTHER); IPR008253 (PROSITE_PROFILES)	C:GO:0016020	C:membrane
Cluster-10457.0	ENSNMLT00000044063.1	Cluster-10457.0_TRINITY_DN20772_c0_g1_i1_1_1-1055	TMM69_XENTRTransmembrane protein 69 OS=Xenopus tropicalis OX=8364 GN=tmem69 PE=2 SV=1	1054	3	3.33e-53	68.34	2	F:GO:0005515; C:GO:0016020	F:protein binding; C:membrane			IPR021836 (PFAM); mobidb-lite (MOBIDB_LITE); IPR021836 (PANTHER)	no GO terms	no GO terms
Cluster-10458.0	ENSNMLT00000022309.1	Cluster-10458.0_TRINITY_DN22391_c0_g1_i3_1_1-1080	PP14A_MOUSEProtein phosphatase 1 regulatory subunit 14A OS=Mus musculus OX=10090 GN=Ppp1r14a PE=1 SV=1	1079	14	3.98e-29	72.25	10	P:GO:0007165; P:GO:0035690; P:GO:0042325; P:GO:0045087; P:GO:1905183; P:GO:1905184; F:GO:0004865; F:GO:0005515; C:GO:0005829; C:GO:0016020	P:signal transduction; P:cellular response to drug; P:regulation of phosphorylation; P:innate immune response; P:negative regulation of protein serine/threonine phosphatase activity; P:positive regulation of protein serine/threonine phosphatase activity; F:protein serine/threonine phosphatase inhibitor activity; F:protein binding; C:cytosol; C:membrane			IPR036658 (G3DSA:1.10.150.GENE3D); IPR008025 (PFAM); mobidb-lite (MOBIDB_LITE); mobidb-lite (MOBIDB_LITE); mobidb-lite (MOBIDB_LITE); IPR008025 (PANTHER); PTHR16188:SF4 (PANTHER); IPR036658 (SUPERFAMILY)	P:GO:0042325; C:GO:0005737	P:regulation of phosphorylation; C:cytoplasm
Cluster-10459.0	ENSNMLT00000048567.1	Cluster-10459.0_TRINITY_DN52147_c0_g1_i2_1_1-322	NA	321	NA	NA	NA	NA					no IPS match	no IPS match	no IPS match
Cluster-1046.0	ENSNMLT00000030830.1	Cluster-1046.0_TRINITY_DN73214_c0_g1_i1_1_1-657	NA	656	NA	NA	NA	NA					mobidb-lite (MOBIDB_LITE); mobidb-lite (MOBIDB_LITE)	no GO terms	no GO terms
Cluster-10460.0	ENSNMLT00000002029.1	Cluster-10460.0_TRINITY_DN14871_c0_g1_i1_1_1-2040	KLF11_MOUSEKrueppel-like factor 11 OS=Mus musculus OX=10090 GN=Klf11 PE=2 SV=3	2039	20	3.08e-80	77.32	60	P:GO:0000083; P:GO:0000122; P:GO:0001779; P:GO:0001829; P:GO:0001889; P:GO:0001892; P:GO:0007212; P:GO:0008285; P:GO:0009267; P:GO:0010628; P:GO:0030183; P:GO:0030217; P:GO:0030219; P:GO:0030224; P:GO:0030282; P:GO:0030324; P:GO:0030851; P:GO:0032869; P:GO:0033194; P:GO:0035019; P:GO:0042752; P:GO:0042789; P:GO:0042795; P:GO:0043065; P:GO:0043353; P:GO:0043536; P:GO:0043923; P:GO:0045540; P:GO:00…	P:regulation of transcription involved in G1/S transition of mitotic cell cycle; P:negative regulation of transcription by RNA polymerase II; P:natural killer cell differentiation; P:trophectodermal cell differentiation; P:liver development; P:embryonic placenta development; P:dopamine receptor signaling pathway; P:negative regulation of cell population proliferation; P:cellular response to starv…			G3DSA:3.30.160.60 (GENE3D); G3DSA:3.30.160.60 (GENE3D); IPR013087 (PFAM); G3DSA:3.30.160.60 (GENE3D); mobidb-lite (MOBIDB_LITE); mobidb-lite (MOBIDB_LITE); PTHR23235:SF65 (PANTHER); PTHR23235 (PANTHER); PTHR23235 (PANTHER); PTHR23235:SF65 (PANTHER); IPR013087 (PROSITE_PATTERNS); IPR013087 (PROSITE_PATTERNS); IPR013087 (PROSITE_PATTERNS); IPR013087 (PROSITE_PROFILES); IPR013087 (PROSITE_PROFILES);…	no GO terms	no GO terms
Cluster-10461.0	ENSNMLT00000003428.1	Cluster-10461.0_TRINITY_DN33584_c0_g1_i2_1_1-1516	PLIN3_HUMANPerilipin-3 OS=Homo sapiens OX=9606 GN=PLIN3 PE=1 SV=3	1515	17	2.85e-70	53.12	12	P:GO:0015909; P:GO:0019915; P:GO:0031324; P:GO:0031329; P:GO:0048518; P:GO:0050995; F:GO:0005515; C:GO:0005634; C:GO:0005811; C:GO:0005829; C:GO:0005886; C:GO:0012505	P:long-chain fatty acid transport; P:lipid storage; P:negative regulation of cellular metabolic process; P:regulation of cellular catabolic process; P:positive regulation of biological process; P:negative regulation of lipid catabolic process; F:protein binding; C:nucleus; C:lipid droplet; C:cytosol; C:plasma membrane; C:endomembrane system			IPR004279 (PFAM); G3DSA:1.20.120.800 (GENE3D); G3DSA:1.20.120.340 (GENE3D); IPR004279 (PIRSF); mobidb-lite (MOBIDB_LITE); mobidb-lite (MOBIDB_LITE); mobidb-lite (MOBIDB_LITE); mobidb-lite (MOBIDB_LITE); PTHR14024 (PANTHER); PTHR14024:SF11 (PANTHER); SSF109775 (SUPERFAMILY)	no GO terms	no GO terms
Cluster-10462.0	NA	Cluster-10462.0_TRINITY_DN234625_c0_g1_i1_1_1-404	NA	403	NA	NA	NA	NA					no IPS match	no IPS match	no IPS match
Cluster-10463.0	ENSNMLT00000007250.1	Cluster-10463.0_TRINITY_DN5465_c0_g1_i1_1_1-5605	MEGF6_MOUSEMultiple epidermal growth factor-like domains protein 6 OS=Mus musculus OX=10090 GN=Megf6 PE=2 SV=3	5604	20	0	54.76	36	P:GO:0003002; P:GO:0006952; P:GO:0007596; P:GO:0009791; P:GO:0009887; P:GO:0014719; P:GO:0014816; P:GO:0014841; P:GO:0022008; P:GO:0022409; P:GO:0030239; P:GO:0034109; P:GO:0035556; P:GO:0043652; P:GO:0043654; P:GO:0048627; P:GO:0048641; P:GO:0051147; P:GO:0051451; P:GO:0060100; P:GO:0060429; P:GO:1901863; P:GO:1902742; P:GO:2000288; F:GO:0001849; F:GO:0005044; F:GO:0005112; F:GO:0005509; F:GO:00…	P:regionalization; P:defense response; P:blood coagulation; P:post-embryonic development; P:animal organ morphogenesis; P:skeletal muscle satellite cell activation; P:skeletal muscle satellite cell differentiation; P:skeletal muscle satellite cell proliferation; P:neurogenesis; P:positive regulation of cell-cell adhesion; P:myofibril assembly; P:homotypic cell-cell adhesion; P:intracellular signa…			PR00011 (PRINTS); G3DSA:2.170.300.10 (GENE3D); IPR001881 (PFAM); G3DSA:2.10.25.10 (GENE3D); G3DSA:2.10.25.10 (GENE3D); PF14670 (PFAM); G3DSA:2.10.25.10 (GENE3D); IPR002049 (PFAM); G3DSA:2.10.25.10 (GENE3D); G3DSA:2.10.25.10 (GENE3D); G3DSA:2.10.25.10 (GENE3D); G3DSA:2.10.25.150 (GENE3D); IPR026823 (PFAM); PTHR24035 (PANTHER); PTHR24035 (PANTHER); PTHR24035:SF133 (PANTHER); PTHR24035:SF133 (PANTHE…	F:GO:0005509; F:GO:0005515	F:calcium ion binding; F:protein binding
Cluster-10463.1	ENSNMLT00000022659.1	Cluster-10463.1_TRINITY_DN5465_c0_g1_i6_1_1-392	MEGF6_HUMANMultiple epidermal growth factor-like domains protein 6 OS=Homo sapiens OX=9606 GN=MEGF6 PE=1 SV=4	391	13	2e-09	53.38	17	P:GO:0006911; P:GO:0009887; P:GO:0012501; P:GO:0014065; P:GO:0030239; P:GO:0043491; P:GO:0043654; P:GO:0048522; P:GO:0051128; P:GO:0070527; P:GO:1901863; F:GO:0005515; F:GO:0038023; C:GO:0001891; C:GO:0005737; C:GO:0042995; C:GO:0098794	P:phagocytosis, engulfment; P:animal organ morphogenesis; P:programmed cell death; P:phosphatidylinositol 3-kinase signaling; P:myofibril assembly; P:protein kinase B signaling; P:recognition of apoptotic cell; P:positive regulation of cellular process; P:regulation of cellular component organization; P:platelet aggregation; P:positive regulation of muscle tissue development; F:protein binding; F…			G3DSA:2.170.300.10 (GENE3D); IPR000742 (PROSITE_PATTERNS); IPR000742 (PROSITE_PATTERNS)	no GO terms	no GO terms
Cluster-10464.0	ENSNMLT00000025098.1	Cluster-10464.0_TRINITY_DN92785_c0_g3_i1_1_1-2906	NA	2905	NA	NA	NA	NA					no IPS match	no IPS match	no IPS match
Cluster-10465.0	ENSNMLT00000010994.1	Cluster-10465.0_SCL7276Contig1_1_1-1766	RLBP1_CHICKRetinaldehyde-binding protein 1 OS=Gallus gallus OX=9031 GN=RLBP1 PE=1 SV=1	1765	20	9.32e-163	63.99	30	P:GO:0001892; P:GO:0006776; P:GO:0007040; P:GO:0007584; P:GO:0007601; P:GO:0009268; P:GO:0009636; P:GO:0042360; P:GO:0051180; P:GO:0051452; P:GO:0060548; P:GO:0090212; P:GO:0120009; P:GO:1900223; F:GO:0005502; F:GO:0005515; F:GO:0005546; F:GO:0008431; F:GO:0019841; F:GO:0043325; F:GO:0080025; F:GO:0120013; C:GO:0005654; C:GO:0005770; C:GO:0005802; C:GO:0005813; C:GO:0005829; C:GO:0030136; C:GO:00…	P:embryonic placenta development; P:vitamin A metabolic process; P:lysosome organization; P:response to nutrient; P:visual perception; P:response to pH; P:response to toxic substance; P:vitamin E metabolic process; P:vitamin transport; P:intracellular pH reduction; P:negative regulation of cell death; P:negative regulation of establishment of blood-brain barrier; P:intermembrane lipid transfer; P…	EC:7	Translocases	Coil (COILS); Coil (COILS); PR00180 (PRINTS); IPR036865 (G3DSA:3.40.525.GENE3D); G3DSA:1.10.8.20 (GENE3D); IPR001251 (PFAM); IPR011074 (PFAM); mobidb-lite (MOBIDB_LITE); PTHR10174 (PANTHER); PTHR10174:SF215 (PANTHER); IPR001251 (PROSITE_PROFILES); IPR001251 (CDD); IPR036865 (SUPERFAMILY); IPR036273 (SUPERFAMILY)	no GO terms	no GO terms
Cluster-10466.0	ENSNMLT00000049245.1	Cluster-10466.0_TRINITY_DN7022_c0_g1_i1_1_1-1122	NA	1121	NA	NA	NA	NA					no IPS match	no IPS match	no IPS match
Cluster-10467.0	ENSNMLT00000019092.1	Cluster-10467.0_TRINITY_DN59702_c0_g1_i4_1_1-758	NA	757	NA	NA	NA	NA					no IPS match	no IPS match	no IPS match
Cluster-10467.1	NA	Cluster-10467.1_TRINITY_DN59702_c0_g1_i1_1_1-1031	NA	1030	NA	NA	NA	NA					no IPS match	no IPS match	no IPS match
Cluster-10468.0	NA	Cluster-10468.0_CL20388Contig1_1_1-2136	NA	2135	NA	NA	NA	NA					no IPS match	no IPS match	no IPS match
Cluster-10469.0	ENSNMLT00000005620.1	Cluster-10469.0_TRINITY_DN21318_c0_g1_i4_1_1-7088	F222A_HUMANProtein FAM222A OS=Homo sapiens OX=9606 GN=FAM222A PE=2 SV=1	7087	4	3.46e-96	62.67	2	F:GO:0005515; C:GO:0005654	F:protein binding; C:nucleoplasm			IPR029340 (PFAM); mobidb-lite (MOBIDB_LITE); mobidb-lite (MOBIDB_LITE); mobidb-lite (MOBIDB_LITE); mobidb-lite (MOBIDB_LITE); IPR029340 (PANTHER); PTHR16070:SF2 (PANTHER)	no GO terms	no GO terms
Cluster-1047.0	NA	Cluster-1047.0_TRINITY_DN230846_c0_g1_i1_1_1-507	NA	506	NA	NA	NA	NA					no IPS match	no IPS match	no IPS match
Cluster-10470.0	ENSNMLT00000000694.1	Cluster-10470.0_TRINITY_DN35132_c3_g1_i2_1_1-1325	NA	1324	NA	NA	NA	NA					no IPS match	no IPS match	no IPS match
Cluster-10471.0	NA	Cluster-10471.0_TRINITY_DN54472_c2_g1_i1_1_1-1459	NA	1458	NA	NA	NA	NA					no IPS match	no IPS match	no IPS match
Cluster-10472.0	NA	Cluster-10472.0_TRINITY_DN289579_c0_g1_i1_1_1-524	NA	523	NA	NA	NA	NA					no IPS match	no IPS match	no IPS match
Cluster-10473.0	ENSNMLT00000019207.1	Cluster-10473.0_TRINITY_DN17035_c0_g1_i4_1_1-453	NA	452	NA	NA	NA	NA					no IPS match	no IPS match	no IPS match
Cluster-10474.0	ENSNMLT00000039663.1	Cluster-10474.0_TRINITY_DN82571_c0_g1_i1_1_1-431	GEN_HUMANFlap endonuclease GEN homolog 1 OS=Homo sapiens OX=9606 GN=GEN1 PE=1 SV=2	430	2	1.14e-19	68.97	12	P:GO:0000724; P:GO:0010824; P:GO:0031297; P:GO:0071140; P:GO:0090267; F:GO:0000287; F:GO:0000400; F:GO:0008821; F:GO:0017108; F:GO:0042803; C:GO:0005654; C:GO:0005813	P:double-strand break repair via homologous recombination; P:regulation of centrosome duplication; P:replication fork processing; P:resolution of mitotic recombination intermediates; P:positive regulation of mitotic cell cycle spindle assembly checkpoint; F:magnesium ion binding; F:four-way junction DNA binding; F:crossover junction endodeoxyribonuclease activity; F:5'-flap endonuclease activity;…	EC:3.1.30; EC:3.1.31; EC:3.1.21; EC:3.1; EC:3.1.22; EC:3; EC:3.1.22.4	Acting on ester bonds; Acting on ester bonds; Acting on ester bonds; Acting on ester bonds; Acting on ester bonds; Hydrolases; Crossover junction endodeoxyribonuclease	IPR041012 (PFAM); mobidb-lite (MOBIDB_LITE); mobidb-lite (MOBIDB_LITE); mobidb-lite (MOBIDB_LITE)	no GO terms	no GO terms
Cluster-10475.0	ENSNMLT00000036493.1	Cluster-10475.0_TRINITY_DN299931_c0_g1_i1_1_1-741	NA	740	NA	NA	NA	NA					no IPS match	no IPS match	no IPS match
Cluster-10476.0	ENSNMLT00000044800.1	Cluster-10476.0_SCL3734Contig1_1_1-607	NA	606	NA	NA	NA	NA					mobidb-lite (MOBIDB_LITE); mobidb-lite (MOBIDB_LITE); mobidb-lite (MOBIDB_LITE)	no GO terms	no GO terms
Cluster-10477.0	NA	Cluster-10477.0_TRINITY_DN38638_c0_g1_i1_1_1-644	NA	643	NA	NA	NA	NA					mobidb-lite (MOBIDB_LITE); mobidb-lite (MOBIDB_LITE); mobidb-lite (MOBIDB_LITE)	no GO terms	no GO terms
Cluster-10478.0	ENSNMLT00000034586.1	Cluster-10478.0_TRINITY_DN67314_c0_g1_i1_1_1-1298	NA	1297	NA	NA	NA	NA					mobidb-lite (MOBIDB_LITE); mobidb-lite (MOBIDB_LITE); mobidb-lite (MOBIDB_LITE)	no GO terms	no GO terms
Cluster-10479.0	ENSNMLT00000036145.1	Cluster-10479.0_TRINITY_DN162613_c0_g1_i1_1_1-2787	NA	2786	NA	NA	NA	NA					Coil (COILS); IPR005312 (PFAM); mobidb-lite (MOBIDB_LITE); mobidb-lite (MOBIDB_LITE); PTHR22955 (PANTHER); PTHR22955:SF60 (PANTHER)	no GO terms	no GO terms
Cluster-1048.0	NA	Cluster-1048.0_TRINITY_DN109213_c0_g2_i1_1_1-808	NA	807	NA	NA	NA	NA					mobidb-lite (MOBIDB_LITE); mobidb-lite (MOBIDB_LITE); mobidb-lite (MOBIDB_LITE)	no GO terms	no GO terms
Cluster-10480.0	NA	Cluster-10480.0_CL8280Contig1_1_1-1443	NA	1442	NA	NA	NA	NA					mobidb-lite (MOBIDB_LITE); mobidb-lite (MOBIDB_LITE)	no GO terms	no GO terms
Cluster-10481.0	NA	Cluster-10481.0_TRINITY_DN114091_c0_g1_i1_1_1-614	NA	613	NA	NA	NA	NA					no IPS match	no IPS match	no IPS match
Cluster-10482.0	ENSNMLT00000027845.1	Cluster-10482.0_TRINITY_DN63133_c0_g1_i1_1_1-503	TC3A_CAEELTransposable element Tc3 transposase OS=Caenorhabditis elegans OX=6239 GN=tc3a PE=1 SV=1	502	1	6.78e-09	62.71	4	P:GO:0006310; P:GO:0015074; F:GO:0003677; C:GO:0005634	P:DNA recombination; P:DNA integration; F:DNA binding; C:nucleus			G3DSA:3.30.420.470 (GENE3D)	no GO terms	no GO terms
Cluster-10483.0	ENSNMLT00000044701.1	Cluster-10483.0_TRINITY_DN23903_c0_g1_i1_1_1-1001	ZCH24_HUMANZinc finger CCHC domain-containing protein 24 OS=Homo sapiens OX=9606 GN=ZCCHC24 PE=1 SV=1	1000	3	5.13e-37	77.66	2	F:GO:0003676; F:GO:0046872	F:nucleic acid binding; F:metal ion binding			IPR033446 (PFAM); mobidb-lite (MOBIDB_LITE); mobidb-lite (MOBIDB_LITE)	no GO terms	no GO terms
Cluster-10484.0	ENSNMLT00000029504.1	Cluster-10484.0_CL13912Contig1_1_1-1426	SMAP_DANRESmall acidic protein OS=Danio rerio OX=7955 GN=smap PE=1 SV=1	1425	9	1.47e-46	81.53	3	P:GO:0008150; F:GO:0003674; C:GO:0005575	P:biological_process; F:molecular_function; C:cellular_component			IPR028124 (PFAM); mobidb-lite (MOBIDB_LITE); mobidb-lite (MOBIDB_LITE); mobidb-lite (MOBIDB_LITE); IPR026714 (PANTHER); PTHR22175:SF1 (PANTHER)	no GO terms	no GO terms
Cluster-10485.0	ENSNMLT00000018413.1	Cluster-10485.0_CL30082Contig1_1_1-1229	NA	1228	NA	NA	NA	NA					no IPS match	no IPS match	no IPS match
Cluster-10486.0	ENSNMLT00000034689.1	Cluster-10486.0_CL2880Contig1_1_1-1601	NA	1600	NA	NA	NA	NA					no IPS match	no IPS match	no IPS match
Cluster-10487.0	ENSNMLT00000047444.1	Cluster-10487.0_TRINITY_DN23553_c0_g2_i2_1_1-1575	CGRE1_HUMANCell growth regulator with EF hand domain protein 1 OS=Homo sapiens OX=9606 GN=CGREF1 PE=2 SV=3	1574	2	6.18e-08	55.73	1	F:GO:0005509	F:calcium ion binding			G3DSA:1.10.238.10 (GENE3D); mobidb-lite (MOBIDB_LITE); mobidb-lite (MOBIDB_LITE); mobidb-lite (MOBIDB_LITE); IPR040139 (PTHR23104:PANTHER); PTHR23104 (PANTHER); IPR018247 (PROSITE_PATTERNS); IPR002048 (PROSITE_PROFILES); IPR002048 (PROSITE_PROFILES); IPR011992 (SUPERFAMILY)	F:GO:0005509	F:calcium ion binding
Cluster-10488.0	ENSNMLT00000006530.1	Cluster-10488.0_TRINITY_DN90621_c0_g1_i1_1_1-1541	CCN1_PANTRCCN family member 1 OS=Pan troglodytes OX=9598 GN=CCN1 PE=2 SV=1	1540	20	1.14e-111	54.45	67	P:GO:0001502; P:GO:0001558; P:GO:0001667; P:GO:0002041; P:GO:0003278; P:GO:0007568; P:GO:0008285; P:GO:0009749; P:GO:0009968; P:GO:0010628; P:GO:0010629; P:GO:0010811; P:GO:0030324; P:GO:0030335; P:GO:0030501; P:GO:0030513; P:GO:0032102; P:GO:0032330; P:GO:0032355; P:GO:0032967; P:GO:0033690; P:GO:0034059; P:GO:0042592; P:GO:0043065; P:GO:0043066; P:GO:0043200; P:GO:0043280; P:GO:0043434; P:GO:00…	P:cartilage condensation; P:regulation of cell growth; P:ameboidal-type cell migration; P:intussusceptive angiogenesis; P:apoptotic process involved in heart morphogenesis; P:aging; P:negative regulation of cell population proliferation; P:response to glucose; P:negative regulation of signal transduction; P:positive regulation of gene expression; P:negative regulation of gene expression; P:positi…			IPR006208 (PFAM); IPR043973 (PFAM); IPR036383 (G3DSA:2.20.100.GENE3D); IPR001007 (PFAM); IPR000867 (PFAM); PTHR11348 (PANTHER); PTHR11348:SF20 (PANTHER); IPR017891 (PROSITE_PATTERNS); IPR006207 (PROSITE_PATTERNS); IPR001007 (PROSITE_PATTERNS); IPR000867 (PROSITE_PROFILES); IPR000884 (PROSITE_PROFILES); IPR001007 (PROSITE_PROFILES); IPR006207 (PROSITE_PROFILES); SSF57603 (SUPERFAMILY); IPR009030 (…	P:GO:0007165; F:GO:0005515; F:GO:0005520; C:GO:0005576	P:signal transduction; F:protein binding; F:insulin-like growth factor binding; C:extracellular region
Cluster-10489.0	NA	Cluster-10489.0_TRINITY_DN12368_c0_g1_i15_1_1-706	NA	705	NA	NA	NA	NA					mobidb-lite (MOBIDB_LITE)	no GO terms	no GO terms
Cluster-1049.0	ENSNMLT00000043018.1	Cluster-1049.0_TRINITY_DN312776_c0_g1_i1_1_1-383	CAC1H_RATVoltage-dependent T-type calcium channel subunit alpha-1H OS=Rattus norvegicus OX=10116 GN=Cacna1h PE=2 SV=2	382	20	6.12e-08	51.99	44	P:GO:0002027; P:GO:0002376; P:GO:0006939; P:GO:0007519; P:GO:0007610; P:GO:0009653; P:GO:0014902; P:GO:0019233; P:GO:0019722; P:GO:0030072; P:GO:0032342; P:GO:0032870; P:GO:0034651; P:GO:0035865; P:GO:0043010; P:GO:0051050; P:GO:0060402; P:GO:0070509; P:GO:0071407; P:GO:0071417; P:GO:0086002; P:GO:0086012; P:GO:0086016; P:GO:0097746; P:GO:0098900; P:GO:0106134; P:GO:1901701; P:GO:1903169; P:GO:19…	P:regulation of heart rate; P:immune system process; P:smooth muscle contraction; P:skeletal muscle tissue development; P:behavior; P:anatomical structure morphogenesis; P:myotube differentiation; P:sensory perception of pain; P:calcium-mediated signaling; P:peptide hormone secretion; P:aldosterone biosynthetic process; P:cellular response to hormone stimulus; P:cortisol biosynthetic process; P:c…	EC:7	Translocases	IPR027359 (G3DSA:1.20.120.GENE3D); IPR005821 (PFAM); SSF81324 (SUPERFAMILY)	P:GO:0006811; P:GO:0055085; F:GO:0005216; C:GO:0016020	P:ion transport; P:transmembrane transport; F:ion channel activity; C:membrane
Cluster-10490.0	NA	Cluster-10490.0_TRINITY_DN44779_c0_g1_i1_1_1-1004	NA	1003	NA	NA	NA	NA					mobidb-lite (MOBIDB_LITE); mobidb-lite (MOBIDB_LITE)	no GO terms	no GO terms
Cluster-10491.0	NA	Cluster-10491.0_TRINITY_DN201347_c0_g1_i1_1_1-343	NA	342	NA	NA	NA	NA					no IPS match	no IPS match	no IPS match
Cluster-10492.0	NA	Cluster-10492.0_TRINITY_DN15750_c0_g1_i1_1_1-1096	NA	1095	NA	NA	NA	NA					no IPS match	no IPS match	no IPS match
Cluster-10493.0	NA	Cluster-10493.0_TRINITY_DN37544_c0_g1_i1_1_1-1071	NA	1070	NA	NA	NA	NA					no IPS match	no IPS match	no IPS match
Cluster-10494.0	ENSNMLT00000041904.1	Cluster-10494.0_CL46204Contig1_1_1-5397	DAG1_BOVINDystroglycan OS=Bos taurus OX=9913 GN=DAG1 PE=1 SV=1	5396	6	5.49e-129	80.54	62	P:GO:0001954; P:GO:0002011; P:GO:0006509; P:GO:0007568; P:GO:0010470; P:GO:0010717; P:GO:0014894; P:GO:0016203; P:GO:0016340; P:GO:0016476; P:GO:0019048; P:GO:0021682; P:GO:0022011; P:GO:0030336; P:GO:0031103; P:GO:0031643; P:GO:0034453; P:GO:0043403; P:GO:0043409; P:GO:0046718; P:GO:0048714; P:GO:0051898; P:GO:0060055; P:GO:0060441; P:GO:0060445; P:GO:0071260; P:GO:0071679; P:GO:0098942; P:GO:19…	P:positive regulation of cell-matrix adhesion; P:morphogenesis of an epithelial sheet; P:membrane protein ectodomain proteolysis; P:aging; P:regulation of gastrulation; P:regulation of epithelial to mesenchymal transition; P:response to denervation involved in regulation of muscle adaptation; P:muscle attachment; P:calcium-dependent cell-matrix adhesion; P:regulation of embryonic cell shape; P:mo…			IPR013783 (G3DSA:2.60.40.GENE3D); PF05345 (PFAM); IPR008465 (PFAM); IPR041631 (PFAM); IPR027468 (G3DSA:3.30.70.GENE3D); mobidb-lite (MOBIDB_LITE); mobidb-lite (MOBIDB_LITE); mobidb-lite (MOBIDB_LITE); mobidb-lite (MOBIDB_LITE); mobidb-lite (MOBIDB_LITE); mobidb-lite (MOBIDB_LITE); PTHR21559 (PANTHER); PTHR21559:SF22 (PANTHER); IPR030398 (PROSITE_PROFILES); cd11305 (CDD); cd11303 (CDD); IPR015919 …	F:GO:0005509; C:GO:0016010; C:GO:0016020	F:calcium ion binding; C:dystrophin-associated glycoprotein complex; C:membrane
Cluster-10495.0	ENSNMLT00000005740.1	Cluster-10495.0_TRINITY_DN69463_c0_g1_i1_1_1-1130	NA	1129	NA	NA	NA	NA					no IPS match	no IPS match	no IPS match
Cluster-10496.0	ENSNMLT00000003507.1	Cluster-10496.0_CL42354Contig1_1_1-1078	NA	1077	NA	NA	NA	NA					mobidb-lite (MOBIDB_LITE); mobidb-lite (MOBIDB_LITE)	no GO terms	no GO terms
Cluster-10497.0	ENSNMLT00000031673.1	Cluster-10497.0_TRINITY_DN29129_c0_g1_i1_1_1-2468	ACKR3_RATAtypical chemokine receptor 3 OS=Rattus norvegicus OX=10116 GN=Ackr3 PE=1 SV=2	2467	20	7.93e-132	55.97	38	P:GO:0001525; P:GO:0001570; P:GO:0001702; P:GO:0001704; P:GO:0002281; P:GO:0002522; P:GO:0003081; P:GO:0007200; P:GO:0007204; P:GO:0007507; P:GO:0008078; P:GO:0009617; P:GO:0009628; P:GO:0019722; P:GO:0022603; P:GO:0031623; P:GO:0038166; P:GO:0042074; P:GO:0048246; P:GO:0048729; P:GO:0051094; P:GO:0051240; P:GO:0070098; P:GO:0070374; P:GO:1902230; P:GO:1905322; F:GO:0001595; F:GO:0005044; F:GO:00…	P:angiogenesis; P:vasculogenesis; P:gastrulation with mouth forming second; P:formation of primary germ layer; P:macrophage activation involved in immune response; P:leukocyte migration involved in immune response; P:regulation of systemic arterial blood pressure by renin-angiotensin; P:phospholipase C-activating G protein-coupled receptor signaling pathway; P:positive regulation of cytosolic cal…			IPR001416 (PRINTS); IPR000276 (PRINTS); IPR000276 (PFAM); G3DSA:1.20.1070.10 (GENE3D); IPR001416 (PTHR10489:PANTHER); PTHR10489 (PANTHER); IPR000276 (PROSITE_PATTERNS); IPR017452 (PROSITE_PROFILES); SSF81321 (SUPERFAMILY)	P:GO:0001525; P:GO:0001570; P:GO:0006935; P:GO:0007186; F:GO:0004930; F:GO:0015026; F:GO:0019956; C:GO:0016021	P:angiogenesis; P:vasculogenesis; P:chemotaxis; P:G protein-coupled receptor signaling pathway; F:G protein-coupled receptor activity; F:coreceptor activity; F:chemokine binding; C:integral component of membrane
Cluster-10498.0	NA	Cluster-10498.0_TRINITY_DN67002_c0_g1_i5_1_1-994	NA	993	NA	NA	NA	NA					no IPS match	no IPS match	no IPS match
Cluster-10499.0	ENSNMLT00000036145.1	Cluster-10499.0_TRINITY_DN59245_c0_g1_i2_1_1-373	NA	372	NA	NA	NA	NA					PTHR22955:SF60 (PANTHER); PTHR22955 (PANTHER)	no GO terms	no GO terms
Cluster-105.0	NA	Cluster-105.0_TRINITY_DN100503_c0_g1_i1_1_1-559	NA	558	NA	NA	NA	NA					mobidb-lite (MOBIDB_LITE); mobidb-lite (MOBIDB_LITE); mobidb-lite (MOBIDB_LITE)	no GO terms	no GO terms
Cluster-1050.0	NA	Cluster-1050.0_TRINITY_DN170852_c0_g1_i1_1_1-551	NA	550	NA	NA	NA	NA					no IPS match	no IPS match	no IPS match
Cluster-10500.0	NA	Cluster-10500.0_TRINITY_DN242770_c0_g1_i1_1_1-1173	NA	1172	NA	NA	NA	NA					no IPS match	no IPS match	no IPS match
Cluster-10501.0	NA	Cluster-10501.0_CL26049Contig1_1_1-1685	NA	1684	NA	NA	NA	NA					no IPS match	no IPS match	no IPS match
Cluster-10502.0	ENSNMLT00000028160.1	Cluster-10502.0_SCL4772Contig1_1_1-3463	DYH9_HUMANDynein heavy chain 9, axonemal OS=Homo sapiens OX=9606 GN=DNAH9 PE=1 SV=3	3462	20	0	69.23	21	P:GO:0003356; P:GO:0007288; P:GO:0007611; P:GO:0035545; P:GO:0036158; P:GO:0036159; P:GO:0060287; P:GO:0060411; F:GO:0005524; F:GO:0008017; F:GO:0008569; F:GO:0045505; F:GO:0051959; C:GO:0005576; C:GO:0005874; C:GO:0036126; C:GO:0036156; C:GO:0036157; C:GO:0097728; C:GO:0120134; C:GO:0120135	P:regulation of cilium beat frequency; P:sperm axoneme assembly; P:learning or memory; P:determination of left/right asymmetry in nervous system; P:outer dynein arm assembly; P:inner dynein arm assembly; P:epithelial cilium movement involved in determination of left/right asymmetry; P:cardiac septum morphogenesis; F:ATP binding; F:microtubule binding; F:ATP-dependent microtubule motor activity, m…	EC:3.6.1; EC:3.6; EC:3; EC:5.6.1.4; EC:3.6.1.15	Acting on acid anhydrides; Acting on acid anhydrides; Hydrolases; Minus-end-directed kinesin ATPase; Nucleoside-triphosphate phosphatase	Coil (COILS); IPR013602 (PFAM); PF12775 (PFAM); G3DSA:3.40.50.300 (GENE3D); IPR042228 (G3DSA:3.20.180.GENE3D); IPR042222 (G3DSA:1.20.140.GENE3D); G3DSA:3.40.50.300 (GENE3D); IPR035699 (PFAM); G3DSA:1.10.472.130 (GENE3D); IPR041466 (PFAM); IPR043157 (G3DSA:1.10.8.GENE3D); G3DSA:1.20.58.1120 (GENE3D); G3DSA:3.40.50.300 (GENE3D); IPR030443 (PTHR10676:PANTHER); IPR026983 (PANTHER); IPR027417 (SUPERFA…	P:GO:0003341; P:GO:0007018; F:GO:0005524; F:GO:0008569	P:cilium movement; P:microtubule-based movement; F:ATP binding; F:ATP-dependent microtubule motor activity, minus-end-directed
Cluster-10502.1	ENSNMLT00000021949.1	Cluster-10502.1_TRINITY_DN37811_c0_g1_i4_1_1-14612	DYH11_HUMANDynein heavy chain 11, axonemal OS=Homo sapiens OX=9606 GN=DNAH11 PE=1 SV=4	14611	20	0	59.93	14	P:GO:0003351; P:GO:0003356; P:GO:0007368; P:GO:0007507; P:GO:0030317; P:GO:0036158; F:GO:0005524; F:GO:0008569; F:GO:0045505; F:GO:0051959; C:GO:0036126; C:GO:0036157; C:GO:0120134; C:GO:0120135	P:epithelial cilium movement involved in extracellular fluid movement; P:regulation of cilium beat frequency; P:determination of left/right symmetry; P:heart development; P:flagellated sperm motility; P:outer dynein arm assembly; F:ATP binding; F:ATP-dependent microtubule motor activity, minus-end-directed; F:dynein intermediate chain binding; F:dynein light intermediate chain binding; C:sperm fl…	EC:3.6.1; EC:3.6; EC:3; EC:5.6.1.4; EC:3.6.1.15	Acting on acid anhydrides; Acting on acid anhydrides; Hydrolases; Minus-end-directed kinesin ATPase; Nucleoside-triphosphate phosphatase	Coil (COILS); Coil (COILS); Coil (COILS); Coil (COILS); Coil (COILS); Coil (COILS); Coil (COILS); Coil (COILS); G3DSA:1.20.920.20 (GENE3D); G3DSA:3.40.50.300 (GENE3D); PF12775 (PFAM); IPR042219 (G3DSA:1.10.8.GENE3D); G3DSA:3.40.50.300 (GENE3D); IPR024743 (PFAM); IPR043157 (G3DSA:1.10.8.GENE3D); IPR013594 (PFAM); IPR041466 (PFAM); G3DSA:1.20.58.1120 (GENE3D); G3DSA:1.10.8.1220 (GENE3D); G3DSA:1.20…	P:GO:0007018; F:GO:0005524; F:GO:0008569; C:GO:0030286	P:microtubule-based movement; F:ATP binding; F:ATP-dependent microtubule motor activity, minus-end-directed; C:dynein complex
Cluster-10503.0	NA	Cluster-10503.0_TRINITY_DN12270_c0_g3_i1_1_1-2083	NA	2082	NA	NA	NA	NA					no IPS match	no IPS match	no IPS match
Cluster-10504.0	NA	Cluster-10504.0_TRINITY_DN92335_c0_g1_i1_1_1-1283	NA	1282	NA	NA	NA	NA					no IPS match	no IPS match	no IPS match
Cluster-10505.0	ENSNMLT00000010387.1	Cluster-10505.0_TRINITY_DN6456_c0_g2_i2_1_1-2592	HECD2_HUMANProbable E3 ubiquitin-protein ligase HECTD2 OS=Homo sapiens OX=9606 GN=HECTD2 PE=1 SV=2	2591	20	0	58.13	39	P:GO:0001541; P:GO:0002683; P:GO:0009968; P:GO:0014068; P:GO:0030521; P:GO:0031398; P:GO:0032570; P:GO:0035037; P:GO:0035519; P:GO:0042752; P:GO:0043066; P:GO:0043161; P:GO:0044419; P:GO:0045732; P:GO:0045944; P:GO:0050847; P:GO:0051049; P:GO:0051128; P:GO:0051239; P:GO:0051641; P:GO:0051865; P:GO:0060736; P:GO:0070936; P:GO:0080134; P:GO:1905528; P:GO:2000058; P:GO:2000646; F:GO:0003713; F:GO:00…	P:ovarian follicle development; P:negative regulation of immune system process; P:negative regulation of signal transduction; P:positive regulation of phosphatidylinositol 3-kinase signaling; P:androgen receptor signaling pathway; P:positive regulation of protein ubiquitination; P:response to progesterone; P:sperm entry; P:protein K29-linked ubiquitination; P:regulation of circadian rhythm; P:neg…	EC:2	Transferases	G3DSA:3.90.1750.10 (GENE3D); IPR000569 (PFAM); G3DSA:3.30.2410.10 (GENE3D); G3DSA:3.30.2160.10 (GENE3D); mobidb-lite (MOBIDB_LITE); PTHR45622 (PANTHER); PTHR45622:SF43 (PANTHER); IPR000569 (PROSITE_PROFILES); IPR000569 (CDD); IPR035983 (SUPERFAMILY)	F:GO:0004842	F:ubiquitin-protein transferase activity
Cluster-10506.0	ENSNMLT00000017386.1	Cluster-10506.0_TRINITY_DN957_c1_g1_i1_1_1-2750	TM135_HUMANTransmembrane protein 135 OS=Homo sapiens OX=9606 GN=TMEM135 PE=2 SV=2	2749	6	9.33e-111	84.81	12	P:GO:0007031; P:GO:0008340; P:GO:0009409; P:GO:0010628; P:GO:0010884; P:GO:0010918; P:GO:0032094; P:GO:0090140; C:GO:0005778; C:GO:0005811; C:GO:0016021; C:GO:0031966	P:peroxisome organization; P:determination of adult lifespan; P:response to cold; P:positive regulation of gene expression; P:positive regulation of lipid storage; P:positive regulation of mitochondrial membrane potential; P:response to food; P:regulation of mitochondrial fission; C:peroxisomal membrane; C:lipid droplet; C:integral component of membrane; C:mitochondrial membrane			PF02466 (PFAM); IPR026749 (PANTHER); PTHR12459:SF3 (PANTHER)	no GO terms	no GO terms
Cluster-10507.0	ENSNMLT00000016065.1	Cluster-10507.0_TRINITY_DN68028_c1_g1_i3_1_1-380	NA	379	NA	NA	NA	NA					PTHR37001 (PANTHER); PTHR37001:SF8 (PANTHER)	no GO terms	no GO terms
Cluster-10508.0	NA	Cluster-10508.0_TRINITY_DN5823_c1_g1_i1_1_1-1275	NA	1274	NA	NA	NA	NA					no IPS match	no IPS match	no IPS match
Cluster-10509.0	ENSNMLT00000020348.1	Cluster-10509.0_TRINITY_DN214893_c0_g1_i1_1_1-484	NA	483	NA	NA	NA	NA					no IPS match	no IPS match	no IPS match
Cluster-1051.0	NA	Cluster-1051.0_TRINITY_DN306197_c0_g1_i1_1_1-321	NA	320	NA	NA	NA	NA					mobidb-lite (MOBIDB_LITE)	no GO terms	no GO terms
Cluster-10510.0	ENSNMLT00000048503.1	Cluster-10510.0_TRINITY_DN32979_c0_g3_i1_1_1-1414	YI31B_YEASTTransposon Ty3-I Gag-Pol polyprotein OS=Saccharomyces cerevisiae (strain ATCC 204508 / S288c) OX=559292 GN=TY3B-I PE=1 SV=2	1413	20	1.45e-52	50.6	6	P:GO:0006259; F:GO:0016740; F:GO:0016787; F:GO:0097159; F:GO:1901363; C:GO:0005622	P:DNA metabolic process; F:transferase activity; F:hydrolase activity; F:organic cyclic compound binding; F:heterocyclic compound binding; C:intracellular anatomical structure	EC:2; EC:3	Transferases; Hydrolases	Coil (COILS); G3DSA:1.10.340.70 (GENE3D); IPR043128 (G3DSA:3.30.70.GENE3D); G3DSA:3.10.20.370 (GENE3D); IPR041373 (PFAM); IPR041588 (PFAM); PTHR24559 (PANTHER); PTHR24559:SF360 (PANTHER); cd09274 (CDD); IPR043502 (SUPERFAMILY)	no GO terms	no GO terms
Cluster-10510.1	ENSNMLT00000042791.1	Cluster-10510.1_TRINITY_DN32979_c0_g3_i2_1_1-1236	YI31B_YEASTTransposon Ty3-I Gag-Pol polyprotein OS=Saccharomyces cerevisiae (strain ATCC 204508 / S288c) OX=559292 GN=TY3B-I PE=1 SV=2	1235	20	4.5e-23	56.94	7	P:GO:0006259; P:GO:0016032; F:GO:0003676; F:GO:0004518; F:GO:0016779; C:GO:0005634; C:GO:0033643	P:DNA metabolic process; P:viral process; F:nucleic acid binding; F:nuclease activity; F:nucleotidyltransferase activity; C:nucleus; C:host cell part	EC:3.1; EC:2.7; EC:2; EC:3; EC:2.7.7	Acting on ester bonds; Transferring phosphorus-containing groups; Transferases; Hydrolases; Transferring phosphorus-containing groups	IPR036397 (G3DSA:3.30.420.GENE3D); IPR001584 (PFAM); PTHR46148 (PANTHER); PTHR46148:SF39 (PANTHER); IPR001584 (PROSITE_PROFILES); IPR012337 (SUPERFAMILY)	P:GO:0015074; F:GO:0003676	P:DNA integration; F:nucleic acid binding
Cluster-10511.0	ENSNMLT00000019964.1	Cluster-10511.0_SCL13Contig290_1_1-1054	NA	1053	NA	NA	NA	NA					no IPS match	no IPS match	no IPS match
Cluster-10512.0	ENSNMLT00000032548.1	Cluster-10512.0_TRINITY_DN25883_c0_g1_i1_1_1-2244	RN220_MACFAE3 ubiquitin-protein ligase RNF220 OS=Macaca fascicularis OX=9541 GN=RNF220 PE=2 SV=1	2243	4	0	66.89	6	P:GO:0051865; P:GO:0090263; F:GO:0005515; F:GO:0046872; F:GO:0061630; C:GO:0005737	P:protein autoubiquitination; P:positive regulation of canonical Wnt signaling pathway; F:protein binding; F:metal ion binding; F:ubiquitin protein ligase activity; C:cytoplasm	EC:2	Transferases	IPR013083 (G3DSA:3.30.40.GENE3D); IPR031824 (PFAM); PF13923 (PFAM); mobidb-lite (MOBIDB_LITE); mobidb-lite (MOBIDB_LITE); mobidb-lite (MOBIDB_LITE); PTHR13459 (PANTHER); IPR001841 (PROSITE_PROFILES); IPR040178 (CDD); SSF57850 (SUPERFAMILY)	F:GO:0004842; F:GO:0046872	F:ubiquitin-protein transferase activity; F:metal ion binding
Cluster-10513.0	NA	Cluster-10513.0_TRINITY_DN58219_c0_g1_i2_1_1-567	NA	566	NA	NA	NA	NA					mobidb-lite (MOBIDB_LITE)	no GO terms	no GO terms
Cluster-10514.0	NA	Cluster-10514.0_TRINITY_DN122446_c0_g1_i1_1_1-1945	NA	1944	NA	NA	NA	NA					no IPS match	no IPS match	no IPS match
Cluster-10515.0	ENSNMLT00000016526.1	Cluster-10515.0_TRINITY_DN13876_c1_g1_i1_1_1-1591	LORF1_MOUSELINE-1 retrotransposable element ORF1 protein OS=Mus musculus OX=10090 GN=Lire1 PE=1 SV=2	1590	1	1.6e-06	46.08	10	P:GO:0032197; F:GO:0000166; F:GO:0003727; F:GO:0005515; C:GO:0005634; C:GO:0005730; C:GO:0005737; C:GO:0010494; C:GO:0036464; C:GO:1990904	P:transposition, RNA-mediated; F:nucleotide binding; F:single-stranded RNA binding; F:protein binding; C:nucleus; C:nucleolus; C:cytoplasm; C:cytoplasmic stress granule; C:cytoplasmic ribonucleoprotein granule; C:ribonucleoprotein complex			Coil (COILS); IPR042497 (G3DSA:3.30.70.GENE3D); G3DSA:1.20.5.340 (GENE3D); mobidb-lite (MOBIDB_LITE); mobidb-lite (MOBIDB_LITE); IPR004244 (PANTHER); PTHR11505:SF211 (PANTHER)	no GO terms	no GO terms
Cluster-10516.0	NA	Cluster-10516.0_TRINITY_DN41942_c0_g2_i1_1_1-771	NA	770	NA	NA	NA	NA					no IPS match	no IPS match	no IPS match
Cluster-10517.0	ENSNMLT00000041302.1	Cluster-10517.0_TRINITY_DN53365_c0_g1_i1_1_1-1310	TEAN2_MOUSETranscription elongation factor A N-terminal and central domain-containing protein 2 OS=Mus musculus OX=10090 GN=Tceanc2 PE=2 SV=2	1309	5	3.3e-78	81.44	3	P:GO:0006351; F:GO:0005515; C:GO:0005634	P:transcription, DNA-templated; F:protein binding; C:nucleus			IPR017923 (PFAM); IPR035441 (G3DSA:1.20.930.GENE3D); PTHR11477 (PANTHER); PTHR11477:SF14 (PANTHER); IPR017923 (PROSITE_PROFILES); IPR003618 (PROSITE_PROFILES); cd00183 (CDD); IPR036575 (SUPERFAMILY); IPR035441 (SUPERFAMILY)	P:GO:0006351; C:GO:0005634	P:transcription, DNA-templated; C:nucleus
Cluster-10517.1	ENSNMLT00000041304.1	Cluster-10517.1_TRINITY_DN53365_c0_g2_i1_1_1-1149	CDCP2_HUMANCUB domain-containing protein 2 OS=Homo sapiens OX=9606 GN=CDCP2 PE=2 SV=1	1148	20	5.13e-109	53.53	29	P:GO:0001501; P:GO:0001701; P:GO:0002376; P:GO:0006898; P:GO:0009235; P:GO:0009653; P:GO:0009888; P:GO:0015031; P:GO:0042221; P:GO:0042742; P:GO:0044238; P:GO:0048513; P:GO:0048522; P:GO:0051094; P:GO:2000026; F:GO:0005539; F:GO:0008233; F:GO:0038024; F:GO:0042802; F:GO:0098772; F:GO:1901681; C:GO:0005576; C:GO:0005764; C:GO:0005768; C:GO:0005903; C:GO:0030666; C:GO:0032991; C:GO:0045177; C:GO:00…	P:skeletal system development; P:in utero embryonic development; P:immune system process; P:receptor-mediated endocytosis; P:cobalamin metabolic process; P:anatomical structure morphogenesis; P:tissue development; P:protein transport; P:response to chemical; P:defense response to bacterium; P:primary metabolic process; P:animal organ development; P:positive regulation of cellular process; P:posit…	EC:3.4; EC:3	Acting on peptide bonds (peptidases); Hydrolases	IPR001507 (PFAM); IPR000859 (PFAM); IPR035914 (G3DSA:2.60.120.GENE3D); PTHR45645:SF31 (PANTHER); PTHR45645 (PANTHER); PTHR45645:SF31 (PANTHER); PTHR45645 (PANTHER); IPR000859 (PROSITE_PROFILES); IPR000859 (PROSITE_PROFILES); IPR000859 (CDD); IPR000859 (CDD); IPR035914 (SUPERFAMILY); IPR035914 (SUPERFAMILY)	no GO terms	no GO terms
Cluster-10518.0	ENSNMLT00000001417.1	Cluster-10518.0_TRINITY_DN7927_c0_g1_i1_1_1-1673	NXNL2_MOUSENucleoredoxin-like protein 2 OS=Mus musculus OX=10090 GN=Nxnl2 PE=1 SV=1	1672	18	3.36e-70	60.46	12	P:GO:0001701; P:GO:0007601; P:GO:0007608; P:GO:0030178; P:GO:0031397; P:GO:0042221; P:GO:0045494; P:GO:0072359; F:GO:0004791; F:GO:0005515; C:GO:0005634; C:GO:0005737	P:in utero embryonic development; P:visual perception; P:sensory perception of smell; P:negative regulation of Wnt signaling pathway; P:negative regulation of protein ubiquitination; P:response to chemical; P:photoreceptor cell maintenance; P:circulatory system development; F:thioredoxin-disulfide reductase activity; F:protein binding; C:nucleus; C:cytoplasm	EC:1.8.1; EC:1.6; EC:1; EC:1.8; EC:1.8.1.9	Acting on a sulfur group of donors; Acting on NADH or NADPH; Oxidoreductases; Acting on a sulfur group of donors; Thioredoxin-disulfide reductase	IPR036249 (G3DSA:3.40.30.GENE3D); IPR012336 (PFAM); IPR029519 (PANTHER); IPR013766 (PROSITE_PROFILES); cd02964 (CDD); IPR036249 (SUPERFAMILY)	P:GO:0007600; P:GO:0045494	P:sensory perception; P:photoreceptor cell maintenance
Cluster-10519.0	NA	Cluster-10519.0_TRINITY_DN219173_c0_g1_i1_1_1-496	NA	495	NA	NA	NA	NA					mobidb-lite (MOBIDB_LITE)	no GO terms	no GO terms
Cluster-1052.0	ENSNMLT00000002612.1	Cluster-1052.0_TRINITY_DN33809_c0_g1_i1_1_1-395	NA	394	NA	NA	NA	NA					no IPS match	no IPS match	no IPS match
Cluster-10520.0	NA	Cluster-10520.0_TRINITY_DN201788_c0_g1_i1_1_1-364	NA	363	NA	NA	NA	NA					no IPS match	no IPS match	no IPS match
Cluster-10521.0	NA	Cluster-10521.0_TRINITY_DN4901_c5_g1_i1_1_1-1445	NA	1444	NA	NA	NA	NA					no IPS match	no IPS match	no IPS match
Cluster-10522.0	ENSNMLT00000030634.1	Cluster-10522.0_TRINITY_DN2885_c0_g1_i5_1_1-4511	WWC3_HUMANProtein WWC3 OS=Homo sapiens OX=9606 GN=WWC3 PE=1 SV=3	4510	20	0	65.65	25	P:GO:0000122; P:GO:0007221; P:GO:0007298; P:GO:0030010; P:GO:0032386; P:GO:0035331; P:GO:0035332; P:GO:0043065; P:GO:0043507; P:GO:0045464; P:GO:0046621; P:GO:0060253; F:GO:0003713; F:GO:0005109; F:GO:0019900; F:GO:0030674; C:GO:0005634; C:GO:0005829; C:GO:0005911; C:GO:0032587; C:GO:0036375; C:GO:0045202; C:GO:0048471; C:GO:0098592; C:GO:0106037	P:negative regulation of transcription by RNA polymerase II; P:positive regulation of transcription of Notch receptor target; P:border follicle cell migration; P:establishment of cell polarity; P:regulation of intracellular transport; P:negative regulation of hippo signaling; P:positive regulation of hippo signaling; P:positive regulation of apoptotic process; P:positive regulation of JUN kinase …			Coil (COILS); Coil (COILS); Coil (COILS); Coil (COILS); Coil (COILS); Coil (COILS); IPR001202 (PFAM); G3DSA:2.20.70.10 (GENE3D); G3DSA:2.20.70.10 (GENE3D); IPR035892 (G3DSA:2.60.40.GENE3D); mobidb-lite (MOBIDB_LITE); mobidb-lite (MOBIDB_LITE); mobidb-lite (MOBIDB_LITE); mobidb-lite (MOBIDB_LITE); mobidb-lite (MOBIDB_LITE); mobidb-lite (MOBIDB_LITE); mobidb-lite (MOBIDB_LITE); mobidb-lite (MOBIDB_…	F:GO:0005515	F:protein binding
Cluster-10523.0	NA	Cluster-10523.0_TRINITY_DN56287_c0_g1_i1_1_1-944	NA	943	NA	NA	NA	NA					no IPS match	no IPS match	no IPS match
Cluster-10524.0	ENSNMLT00000035843.1	Cluster-10524.0_CL11273Contig1_1_1-1080	NA	1079	NA	NA	NA	NA					mobidb-lite (MOBIDB_LITE); mobidb-lite (MOBIDB_LITE)	no GO terms	no GO terms
Cluster-10525.0	NA	Cluster-10525.0_TRINITY_DN142796_c0_g1_i1_1_1-602	NA	601	NA	NA	NA	NA					mobidb-lite (MOBIDB_LITE)	no GO terms	no GO terms
Cluster-10526.0	NA	Cluster-10526.0_TRINITY_DN37651_c0_g1_i8_1_1-671	NA	670	NA	NA	NA	NA					mobidb-lite (MOBIDB_LITE)	no GO terms	no GO terms
Cluster-10527.0	ENSNMLT00000029550.1	Cluster-10527.0_SCL5052Contig1_1_1-2037	ERG1_HUMANSqualene monooxygenase OS=Homo sapiens OX=9606 GN=SQLE PE=1 SV=3	2036	19	0	61.72	24	P:GO:0002238; P:GO:0006725; P:GO:0008204; P:GO:0009414; P:GO:0009611; P:GO:0009723; P:GO:0009751; P:GO:0009753; P:GO:0010038; P:GO:0042127; P:GO:0042542; P:GO:0042594; P:GO:0044182; P:GO:0045540; P:GO:0046246; P:GO:0051716; P:GO:0071731; P:GO:0140042; P:GO:1902438; F:GO:0004506; F:GO:0005515; F:GO:0071949; C:GO:0005789; C:GO:0016021	P:response to molecule of fungal origin; P:cellular aromatic compound metabolic process; P:ergosterol metabolic process; P:response to water deprivation; P:response to wounding; P:response to ethylene; P:response to salicylic acid; P:response to jasmonic acid; P:response to metal ion; P:regulation of cell population proliferation; P:response to hydrogen peroxide; P:response to starvation; P:filam…	EC:1; EC:1.14; EC:1.14.13; EC:1.14.14.17	Oxidoreductases; Acting on paired donors, with incorporation or reduction of molecular oxygen. The oxygen incorporated need not be derived from O(2); Acting on paired donors, with incorporation or reduction of molecular oxygen. The oxygen incorporated need not be derived from O(2); Squalene monooxygenase	PR00420 (PRINTS); G3DSA:3.30.9.50 (GENE3D); IPR039648 (PFAM); IPR036188 (G3DSA:3.50.50.GENE3D); IPR013698 (PFAM); mobidb-lite (MOBIDB_LITE); PTHR10835:SF0 (PANTHER); IPR040125 (PANTHER); IPR036188 (SUPERFAMILY)	P:GO:0016126; F:GO:0004506; F:GO:0050660; C:GO:0016021	P:sterol biosynthetic process; F:squalene monooxygenase activity; F:flavin adenine dinucleotide binding; C:integral component of membrane
Cluster-10528.0	ENSNMLT00000035985.1	Cluster-10528.0_TRINITY_DN43534_c0_g1_i3_1_1-8383	CO6A3_CHICKCollagen alpha-3(VI) chain OS=Gallus gallus OX=9031 GN=COL6A3 PE=2 SV=2	8382	20	0	50.48	12	P:GO:0007517; P:GO:0009888; P:GO:0016043; P:GO:0030154; P:GO:0050794; P:GO:0065008; F:GO:0004867; F:GO:0005515; F:GO:0044877; C:GO:0005615; C:GO:0032991; C:GO:0062023	P:muscle organ development; P:tissue development; P:cellular component organization; P:cell differentiation; P:regulation of cellular process; P:regulation of biological quality; F:serine-type endopeptidase inhibitor activity; F:protein binding; F:protein-containing complex binding; C:extracellular space; C:protein-containing complex; C:collagen-containing extracellular matrix			IPR002223 (PRINTS); PR00453 (PRINTS); IPR036465 (G3DSA:3.40.50.GENE3D); IPR003961 (PFAM); IPR036880 (G3DSA:4.10.410.GENE3D); IPR036465 (G3DSA:3.40.50.GENE3D); IPR008160 (PFAM); IPR036465 (G3DSA:3.40.50.GENE3D); IPR013783 (G3DSA:2.60.40.GENE3D); IPR002035 (PFAM); IPR002223 (PFAM); mobidb-lite (MOBIDB_LITE); mobidb-lite (MOBIDB_LITE); mobidb-lite (MOBIDB_LITE); mobidb-lite (MOBIDB_LITE); PTHR24020 …	F:GO:0004867; F:GO:0005515	F:serine-type endopeptidase inhibitor activity; F:protein binding
Cluster-10529.0	ENSNMLT00000002783.1	Cluster-10529.0_TRINITY_DN11344_c8_g1_i4_1_1-3598	VKORL_HUMANVitamin K epoxide reductase complex subunit 1-like protein 1 OS=Homo sapiens OX=9606 GN=VKORC1L1 PE=1 SV=2	3597	7	6.96e-72	79.07	16	P:GO:0010243; P:GO:0014070; P:GO:0017144; P:GO:0017187; P:GO:0030193; P:GO:0034599; P:GO:0042371; P:GO:0046677; P:GO:0050820; P:GO:0060348; F:GO:0005515; F:GO:0047057; F:GO:0047058; F:GO:0048038; C:GO:0005789; C:GO:0016021	P:response to organonitrogen compound; P:response to organic cyclic compound; P:drug metabolic process; P:peptidyl-glutamic acid carboxylation; P:regulation of blood coagulation; P:cellular response to oxidative stress; P:vitamin K biosynthetic process; P:response to antibiotic; P:positive regulation of coagulation; P:bone development; F:protein binding; F:vitamin-K-epoxide reductase (warfarin-se…	EC:1.1.4.1; EC:1.1; EC:1.1.4.2; EC:1; EC:1.1.4	Acting on the CH-OH group of donors; Acting on the CH-OH group of donors; Acting on the CH-OH group of donors; Oxidoreductases; Acting on the CH-OH group of donors	IPR012932 (PFAM); IPR038354 (G3DSA:1.20.1440.GENE3D); PTHR14519:SF5 (PANTHER); IPR042406 (PANTHER); IPR042406 (CDD)	P:GO:0042373; F:GO:0047057	P:vitamin K metabolic process; F:vitamin-K-epoxide reductase (warfarin-sensitive) activity
Cluster-1053.0	NA	Cluster-1053.0_TRINITY_DN13727_c3_g1_i1_1_1-560	NA	559	NA	NA	NA	NA					no IPS match	no IPS match	no IPS match
Cluster-10530.0	ENSNMLT00000004519.1	Cluster-10530.0_TRINITY_DN5895_c1_g1_i3_1_1-316	NA	315	NA	NA	NA	NA					no IPS match	no IPS match	no IPS match
Cluster-10531.0	ENSNMLT00000007143.1	Cluster-10531.0_TRINITY_DN111924_c0_g1_i2_1_1-2023	V2R_CANLFVasopressin V2 receptor OS=Canis lupus familiaris OX=9615 GN=AVPR2 PE=2 SV=1	2022	20	9.78e-96	63.64	75	P:GO:0001967; P:GO:0001975; P:GO:0001992; P:GO:0003018; P:GO:0003084; P:GO:0003091; P:GO:0007166; P:GO:0007188; P:GO:0007190; P:GO:0007202; P:GO:0007204; P:GO:0007249; P:GO:0007507; P:GO:0007565; P:GO:0007595; P:GO:0007599; P:GO:0007613; P:GO:0008284; P:GO:0008285; P:GO:0010628; P:GO:0010701; P:GO:0014049; P:GO:0021537; P:GO:0030431; P:GO:0032230; P:GO:0032355; P:GO:0032430; P:GO:0032570; P:GO:00…	P:suckling behavior; P:response to amphetamine; P:regulation of systemic arterial blood pressure by vasopressin; P:vascular process in circulatory system; P:positive regulation of systemic arterial blood pressure; P:renal water homeostasis; P:cell surface receptor signaling pathway; P:adenylate cyclase-modulating G protein-coupled receptor signaling pathway; P:activation of adenylate cyclase acti…			IPR000276 (PRINTS); IPR001817 (PRINTS); IPR000276 (PFAM); G3DSA:1.20.1070.10 (GENE3D); PTHR24241 (PANTHER); PTHR24241:SF133 (PANTHER); IPR000276 (PROSITE_PATTERNS); IPR017452 (PROSITE_PROFILES); cd15388 (CDD); SSF81321 (SUPERFAMILY)	P:GO:0007186; F:GO:0004930; F:GO:0005000; C:GO:0016021	P:G protein-coupled receptor signaling pathway; F:G protein-coupled receptor activity; F:vasopressin receptor activity; C:integral component of membrane
Cluster-10532.0	NA	Cluster-10532.0_TRINITY_DN39570_c0_g1_i4_1_1-1468	NA	1467	NA	NA	NA	2	P:GO:0043124; P:GO:0071222	P:negative regulation of I-kappaB kinase/NF-kappaB signaling; P:cellular response to lipopolysaccharide			Coil (COILS); mobidb-lite (MOBIDB_LITE); mobidb-lite (MOBIDB_LITE); PTHR31882 (PANTHER); IPR033574 (PTHR31882:PANTHER)	P:GO:0043124; P:GO:0071222	P:negative regulation of I-kappaB kinase/NF-kappaB signaling; P:cellular response to lipopolysaccharide
Cluster-10533.0	NA	Cluster-10533.0_TRINITY_DN20849_c2_g1_i1_1_1-334	NA	333	NA	NA	NA	NA					no IPS match	no IPS match	no IPS match
Cluster-10534.0	ENSNMLT00000043749.1	Cluster-10534.0_TRINITY_DN19957_c0_g1_i1_1_1-1573	ARP2_XENTRActin-related protein 2 OS=Xenopus tropicalis OX=8364 GN=actr2 PE=2 SV=1	1572	20	0	89.18	64	P:GO:0000001; P:GO:0006972; P:GO:0007163; P:GO:0007369; P:GO:0008306; P:GO:0008356; P:GO:0009825; P:GO:0010090; P:GO:0010592; P:GO:0010631; P:GO:0016331; P:GO:0016344; P:GO:0016482; P:GO:0030476; P:GO:0031152; P:GO:0032060; P:GO:0032258; P:GO:0033206; P:GO:0034314; P:GO:0035902; P:GO:0035984; P:GO:0038096; P:GO:0043312; P:GO:0043327; P:GO:0044396; P:GO:0045471; P:GO:0045887; P:GO:0045944; P:GO:00…	P:mitochondrion inheritance; P:hyperosmotic response; P:establishment or maintenance of cell polarity; P:gastrulation; P:associative learning; P:asymmetric cell division; P:multidimensional cell growth; P:trichome morphogenesis; P:positive regulation of lamellipodium assembly; P:epithelial cell migration; P:morphogenesis of embryonic epithelium; P:meiotic chromosome movement towards spindle pole;…	EC:3.6.1; EC:3.6; EC:3; EC:3.6.1.15	Acting on acid anhydrides; Acting on acid anhydrides; Hydrolases; Nucleoside-triphosphate phosphatase	IPR004000 (PRINTS); IPR004000 (PFAM); G3DSA:3.30.420.40 (GENE3D); G3DSA:3.30.420.40 (GENE3D); G3DSA:3.90.640.10 (GENE3D); IPR004000 (PANTHER); PTHR11937:SF190 (PANTHER); IPR020902 (PROSITE_PATTERNS); cd00012 (CDD); IPR043129 (SUPERFAMILY); IPR043129 (SUPERFAMILY)	no GO terms	no GO terms
Cluster-10535.0	ENSNMLT00000040022.1	Cluster-10535.0_TRINITY_DN25851_c0_g1_i2_1_1-3809	AMPE_BOVINGlutamyl aminopeptidase OS=Bos taurus OX=9913 GN=ENPEP PE=2 SV=1	3808	20	0	57.84	21	P:GO:0001525; P:GO:0002003; P:GO:0007165; P:GO:0007267; P:GO:0008283; P:GO:0016477; P:GO:0019882; P:GO:0032835; P:GO:0043171; P:GO:0051239; F:GO:0005126; F:GO:0008270; F:GO:0042277; F:GO:0070006; C:GO:0005783; C:GO:0005887; C:GO:0009897; C:GO:0016324; C:GO:0031410; C:GO:0031526; C:GO:0070062	P:angiogenesis; P:angiotensin maturation; P:signal transduction; P:cell-cell signaling; P:cell population proliferation; P:cell migration; P:antigen processing and presentation; P:glomerulus development; P:peptide catabolic process; P:regulation of multicellular organismal process; F:cytokine receptor binding; F:zinc ion binding; F:peptide binding; F:metalloaminopeptidase activity; C:endoplasmic …	EC:3.4.11; EC:3.4; EC:3; EC:3.4.11.21; EC:3.4.11.6; EC:3.4.11.5; EC:3.4.11.9	Acting on peptide bonds (peptidases); Acting on peptide bonds (peptidases); Hydrolases; Aspartyl aminopeptidase; Aminopeptidase B; Prolyl aminopeptidase; Xaa-Pro aminopeptidase	Coil (COILS); IPR001930 (PRINTS); IPR014782 (PFAM); IPR042097 (G3DSA:2.60.40.GENE3D); IPR024571 (PFAM); G3DSA:1.25.50.20 (GENE3D); PF17900 (PFAM); G3DSA:1.10.390.60 (GENE3D); G3DSA:2.60.40.1910 (GENE3D); mobidb-lite (MOBIDB_LITE); mobidb-lite (MOBIDB_LITE); IPR033508 (PTHR11533:PANTHER); PTHR11533 (PANTHER); IPR034016 (CDD); SSF55486 (SUPERFAMILY); IPR042097 (SUPERFAMILY)	P:GO:0006508; F:GO:0008237; F:GO:0008270; F:GO:0070006	P:proteolysis; F:metallopeptidase activity; F:zinc ion binding; F:metalloaminopeptidase activity
[truncated: 42,715 more rows]

## Sheet: Table S5
Table S5: The ExN50 (expression-informed N50) value across differnet expression percentiles (Ex) for the de novo transcriptome assembly of Gobius incognitus.
[truncated: 100 more rows]

[truncated: 4 more sheets: Table S6, Table S7, Table S8, Table S9]
